# Supplementary material for: An external validation of models to predict the onset of chronic kidney disease using population-based electronic health records from Salford, UK
Source: BMC Med. 2016 Jul 12;14:104. doi: 10.1186/s12916-016-0650-2 (PMC4940699; doi:10.1186/s12916-016-0650-2)
Supplement: Additional file 1: — Read codes used to extract the data from the Salford Integrated Record. (CSV 518 kb) [file 12916_2016_650_MOESM1_ESM.csv]

	Category	Risk.factor	Value	Rubric	ReadCode5byte	ReadCode7byte
1	Diagnosis	Anemia	Binary	Deficiency anaemias	D0...	D0...00
2	Diagnosis	Anemia	Binary	Asiderotic anaemia	D0...	D0...11
3	Diagnosis	Anemia	Binary	Sideropenic anaemia	D0...	D0...12
4	Diagnosis	Anemia	Binary	Iron deficiency anaemias	D00..	D00..00
5	Diagnosis	Anemia	Binary	Hypochromic-microcytic anaemia	D00..	D00..11
6	Diagnosis	Anemia	Binary	Microcytic-hypochromic anaemia	D00..	D00..12
7	Diagnosis	Anemia	Binary	Iron defic.anaemia-blood loss	D000.	D000.00
8	Diagnosis	Anemia	Binary	Normocytic anaemia-blood loss	D000.	D000.11
9	Diagnosis	Anemia	Binary	Iron defic.anaemia-blood loss	D000.	D000.12
10	Diagnosis	Anemia	Binary	Iron defic.anaemia-dietary	D001.	D001.00
11	Diagnosis	Anemia	Binary	Other spec. iron defic.anaemia	D00y.	D00y.00
12	Diagnosis	Anemia	Binary	Kelly - Paterson syndrome	D00y.	D00y.11
13	Diagnosis	Anemia	Binary	Plummer - Vinson syndrome	D00y.	D00y.12
14	Diagnosis	Anemia	Binary	Sideropenic dysphagia	D00y0	D00y000
15	Diagnosis	Anemia	Binary	Kelly-Paterson syndrome	D00y0	D00y011
16	Diagnosis	Anemia	Binary	Plummer-Vinson syndrome	D00y0	D00y012
17	Diagnosis	Anemia	Binary	Microcytic hypochromic anaemia	D00y1	D00y100
18	Diagnosis	Anemia	Binary	Other spec iron def. anaem NOS	D00yz	D00yz00
19	Diagnosis	Anemia	Binary	Unspec iron deficiency anaemia	D00z.	D00z.00
20	Diagnosis	Anemia	Binary	Achlorhydric anaemia	D00z0	D00z000
21	Diagnosis	Anemia	Binary	Chlorotic anaemia	D00z1	D00z100
22	Diagnosis	Anemia	Binary	Idiopathic hypochromic anaemia	D00z2	D00z200
23	Diagnosis	Anemia	Binary	Iron deficiency anaemia NOS	D00zz	D00zz00
24	Diagnosis	Anemia	Binary	Other deficiency anaemias	D01..	D01..00
25	Diagnosis	Anemia	Binary	Megaloblastic anaemia	D01..	D01..11
26	Diagnosis	Anemia	Binary	Pernicious anaemia	D010.	D010.00
27	Diagnosis	Anemia	Binary	Addison's anaemia	D010.	D010.11
28	Diagnosis	Anemia	Binary	Biermer's congenital P.A.	D010.	D010.12
29	Diagnosis	Anemia	Binary	Intrinsic factor defic.-cong.	D010.	D010.13
30	Diagnosis	Anemia	Binary	Other vit.B12 defic. anaemias	D011.	D011.00
31	Diagnosis	Anemia	Binary	Vit B12 deficiency anaemia	D011.	D011.11
32	Diagnosis	Anemia	Binary	Vit.B12 defic.anaemia-dietary	D0110	D011000
33	Diagnosis	Anemia	Binary	Imerslund - Grasbeck syndrome	D0110	D011011
34	Diagnosis	Anemia	Binary	Imerslund's syndrome	D0110	D011012
35	Diagnosis	Anemia	Binary	Vegan's anaemia	D0110	D011013
36	Diagnosis	Anemia	Binary	Vit.B12 defic.anaemia-malabs.	D0111	D011100
37	Diagnosis	Anemia	Binary	Transcobalamin II deficiency	D0112	D011200
38	Diagnosis	Anemia	Binary	Vit B12 defic anaemia, unsp	D011X	D011X00
39	Diagnosis	Anemia	Binary	Other vit.B12 defic anaem. NOS	D011z	D011z00
40	Diagnosis	Anemia	Binary	Folate-deficiency anaemia	D012.	D012.00
41	Diagnosis	Anemia	Binary	Folic acid deficiency anaemia	D012.	D012.11
42	Diagnosis	Anemia	Binary	Congen.folate malabs.anaemia	D0120	D012000
43	Diagnosis	Anemia	Binary	Folate-defic. anaemia-dietary	D0121	D012100
44	Diagnosis	Anemia	Binary	Goat's milk anaemia	D0121	D012111
45	Diagnosis	Anemia	Binary	Megaloblastic anaemia-dietary	D0121	D012112
46	Diagnosis	Anemia	Binary	Folate-defic. anaemia-drug ind	D0122	D012200
47	Diagnosis	Anemia	Binary	Folate-defic. anaemia - malabs	D0123	D012300
48	Diagnosis	Anemia	Binary	Folate-defic.anaemia-liver dis	D0124	D012400
49	Diagnosis	Anemia	Binary	Macrocytic anaemia unspecified	D0125	D012500
50	Diagnosis	Anemia	Binary	Folate-deficiency anaemia NOS	D012z	D012z00
51	Diagnosis	Anemia	Binary	Oth spec megalo anaemia NEC	D013.	D013.00
52	Diagnosis	Anemia	Binary	Combined B12+folate defic anae	D0130	D013000
53	Diagnosis	Anemia	Binary	Megaloblastic anaemia NEC NOS	D013z	D013z00
54	Diagnosis	Anemia	Binary	Protein-deficiency anaemia	D014.	D014.00
55	Diagnosis	Anemia	Binary	Amino-acid deficiency anaemia	D0140	D014000
56	Diagnosis	Anemia	Binary	Oroticaciduria	D0141	D014100
57	Diagnosis	Anemia	Binary	Protein-deficiency anaemia NOS	D014z	D014z00
58	Diagnosis	Anemia	Binary	Other nutrit. defic. anaemia	D01y.	D01y.00
59	Diagnosis	Anemia	Binary	Vitamin C deficiency anaemia	D01y0	D01y000
60	Diagnosis	Anemia	Binary	Scorbutic anaemia	D01y0	D01y011
61	Diagnosis	Anemia	Binary	Anaemia due to scurvy	D01y0	D01y012
62	Diagnosis	Anemia	Binary	Vitamin E deficiency anaemia	D01y1	D01y100
63	Diagnosis	Anemia	Binary	Other nutrit.defic.anaemia OS	D01yy	D01yy00
64	Diagnosis	Anemia	Binary	Other nutrit.defic.anaemia NOS	D01yz	D01yz00
65	Diagnosis	Anemia	Binary	Other deficiency anaemias NOS	D01z.	D01z.00
66	Diagnosis	Anemia	Binary	Megaloblastic anaemia NOS	D01z.	D01z.11
67	Diagnosis	Anemia	Binary	[X]Megaloblastic anaemia NOS	D01z0	D01z000
68	Diagnosis	Anemia	Binary	Deficiency anaemias OS	D0y..	D0y..00
69	Diagnosis	Anemia	Binary	Deficiency anaemias NOS	D0z..	D0z..00
70	Diagnosis	DM_NOS	Binary	Diabetic on diet only	66A3.	66A3.00
71	Diagnosis	DM_NOS	Binary	Diabetic on oral treatment	66A4.	66A4.00
72	Diagnosis	DM_NOS	Binary	Diabetic on insulin	66A5.	66A5.00
73	Diagnosis	DM_NOS	Binary	Diabetic 6 month review	66Ai.	66Ai.00
74	Diagnosis	DM_NOS	Binary	Diabetic - good control	66AI.	66AI.00
75	Diagnosis	DM_NOS	Binary	Ins needle change < once a day	66Aj.	66Aj.00
76	Diagnosis	DM_NOS	Binary	Diabetic - poor control	66AJ.	66AJ.00
77	Diagnosis	DM_NOS	Binary	Unstable diabetes	66AJ.	66AJ.11
78	Diagnosis	DM_NOS	Binary	Brittle diabetes	66AJ1	66AJ100
79	Diagnosis	DM_NOS	Binary	Diabetic - poor control NOS	66AJz	66AJz00
80	Diagnosis	DM_NOS	Binary	Diab monit - low risk alb excr	66Ak.	66Ak.00
81	Diagnosis	DM_NOS	Binary	Diabetic - cooperative patient	66AK.	66AK.00
82	Diagnosis	DM_NOS	Binary	Diab monit- high risk alb excr	66Al.	66Al.00
83	Diagnosis	DM_NOS	Binary	Diabetic-uncooperative patient	66AL.	66AL.00
84	Diagnosis	DM_NOS	Binary	Diabetic ass erect dysfunction	66Av.	66Av.00
85	Diagnosis	DM_NOS	Binary	Diabetic on insulin+oral treat	66AV.	66AV.00
86	Diagnosis	DM_NOS	Binary	Diabetes mellitus	C10..	C10..00
87	Diagnosis	DM_NOS	Binary	Diab.mell. - no complication	C100.	C100.00
88	Diagnosis	DM_NOS	Binary	Diab.mell.no comp. - onset NOS	C100z	C100z00
89	Diagnosis	DM_NOS	Binary	Diab.mell.with ketoacidosis	C101.	C101.00
90	Diagnosis	DM_NOS	Binary	Oth specfd diab mel+ketoacidos	C101y	C101y00
91	Diagnosis	DM_NOS	Binary	Diab.mell.+ketoacid -onset NOS	C101z	C101z00
92	Diagnosis	DM_NOS	Binary	Diab.mell. + hyperosmolar coma	C102.	C102.00
93	Diagnosis	DM_NOS	Binary	Diabetes+hyperosmolar coma NOS	C102z	C102z00
94	Diagnosis	DM_NOS	Binary	Diab.mell. + ketoacidotic coma	C103.	C103.00
95	Diagnosis	DM_NOS	Binary	Oth specif diab mell with coma	C103y	C103y00
96	Diagnosis	DM_NOS	Binary	Diab.mell.+ketoac coma NOS	C103z	C103z00
97	Diagnosis	DM_NOS	Binary	Diab.mell. with nephropathy	C104.	C104.00
98	Diagnosis	DM_NOS	Binary	Oth specfd diab mel+renal comp	C104y	C104y00
99	Diagnosis	DM_NOS	Binary	Diab.mell.+nephropathy NOS	C104z	C104z00
100	Diagnosis	DM_NOS	Binary	Diab.mell.+ eye manifestation	C105.	C105.00
101	Diagnosis	DM_NOS	Binary	Oth specfd diab mel+ophth comp	C105y	C105y00
102	Diagnosis	DM_NOS	Binary	Diab.mell.+eye manif NOS	C105z	C105z00
103	Diagnosis	DM_NOS	Binary	Diab.mell. with neuropathy	C106.	C106.00
104	Diagnosis	DM_NOS	Binary	Diab.mell. with neuropathy	C106.	C106.12
105	Diagnosis	DM_NOS	Binary	Diab.mell. with polyneuropathy	C106.	C106.13
106	Diagnosis	DM_NOS	Binary	Oth specf diab mel+neuro comps	C106y	C106y00
107	Diagnosis	DM_NOS	Binary	Diab.mell.+neuropathy NOS	C106z	C106z00
108	Diagnosis	DM_NOS	Binary	Diab.mell.+periph.circul.dis	C107.	C107.00
109	Diagnosis	DM_NOS	Binary	Diab.mell. + gangrene	C107.	C107.11
110	Diagnosis	DM_NOS	Binary	Diabetes with gangrene	C107.	C107.12
111	Diagnosis	DM_NOS	Binary	IDDM periph circulatory disord	C1073	C107300
112	Diagnosis	DM_NOS	Binary	NIDDM periph circulat disord	C1074	C107400
113	Diagnosis	DM_NOS	Binary	Diab.+periph.circ.disease NOS	C107z	C107z00
114	Diagnosis	DM_NOS	Binary	Diab mell aut dom	C10C.	C10C.00
115	Diagnosis	DM_NOS	Binary	Secondary pancreatic dm	C10G.	C10G.00
116	Diagnosis	DM_NOS	Binary	Second pancr dm without comp	C10G0	C10G000
117	Diagnosis	DM_NOS	Binary	Diab.mell.+other manifestation	C10y.	C10y.00
118	Diagnosis	DM_NOS	Binary	Oth spec diab mel+oth spec cmp	C10yy	C10yy00
119	Diagnosis	DM_NOS	Binary	Diab.mell.+other manifest NOS	C10yz	C10yz00
120	Diagnosis	DM_NOS	Binary	Diab.mell. + unspec comp	C10z.	C10z.00
121	Diagnosis	DM_NOS	Binary	Oth specf diab mel+unspec comp	C10zy	C10zy00
122	Diagnosis	DM_NOS	Binary	Diab.mell. + unspec comp NOS	C10zz	C10zz00
123	Diagnosis	DM_NOS	Binary	[X]Diabetes mellitus	Cyu2.	Cyu2.00
124	Diagnosis	DM_NOS	Binary	[X]Oth specf diabetes mellitus	Cyu20	Cyu2000
125	Diagnosis	DM_NOS	Binary	[X]Unspec diab mel + ren compl	Cyu23	Cyu2300
126	Diagnosis	DM_NOS	Binary	Pre-existing diab mel, unsp	L180X	L180X00
127	Diagnosis	DM_NOS	Binary	Osteoporosis treatment stopped	66a3.	66a3.00
128	Diagnosis	DM_NOS	Binary	Osteoporosis treatment changed	66a4.	66a4.00
129	Diagnosis	DM_NOS	Binary	Osteoporosis - no treatment	66a5.	66a5.00
130	Diagnosis	DM_Type_1	Binary	Diab.mell.no comp. - juvenile	C1000	C100000
131	Diagnosis	DM_Type_1	Binary	Insulin dependent diab mellit.	C1000	C100011
132	Diagnosis	DM_Type_1	Binary	Diab.mell.+ketoacid - juvenile	C1010	C101000
133	Diagnosis	DM_Type_1	Binary	Diab.mell+hyperosm.coma-juveni	C1020	C102000
134	Diagnosis	DM_Type_1	Binary	Diab.mell.+ketoac coma-juvenil	C1030	C103000
135	Diagnosis	DM_Type_1	Binary	Diab.mell.+nephrop - juvenile	C1040	C104000
136	Diagnosis	DM_Type_1	Binary	Diab.mell.+eye manif -juvenile	C1050	C105000
137	Diagnosis	DM_Type_1	Binary	Diab.mell.+neuropathy-juvenile	C1060	C106000
138	Diagnosis	DM_Type_1	Binary	Diab.+periph.circ.dis-juvenile	C1070	C107000
139	Diagnosis	DM_Type_1	Binary	Insulin depnd diabetes melitus	C108.	C108.00
140	Diagnosis	DM_Type_1	Binary	IDDM-Insul depend diabet melit	C108.	C108.11
141	Diagnosis	DM_Type_1	Binary	Type 1 diabetes mellitus	C108.	C108.12
142	Diagnosis	DM_Type_1	Binary	Type I diabetes mellitus	C108.	C108.13
143	Diagnosis	DM_Type_1	Binary	Insuln-dep diab mel+renal comp	C1080	C108000
144	Diagnosis	DM_Type_1	Binary	Type I diab mell renal comps	C1080	C108011
145	Diagnosis	DM_Type_1	Binary	Type 1 d m with renal comps	C1080	C108012
146	Diagnosis	DM_Type_1	Binary	Insul-dep diab mel+ophth comps	C1081	C108100
147	Diagnosis	DM_Type_1	Binary	Insul-dep diab mel+neuro comps	C1082	C108200
148	Diagnosis	DM_Type_1	Binary	Type I diab mell neuro comps	C1082	C108211
149	Diagnosis	DM_Type_1	Binary	Type 1 diab mell neuro comps	C1082	C108212
150	Diagnosis	DM_Type_1	Binary	Insul dep diab mel+multi comps	C1083	C108300
151	Diagnosis	DM_Type_1	Binary	Unstab insul depend diab mell	C1084	C108400
152	Diagnosis	DM_Type_1	Binary	Unstab type I diabet mellitus	C1084	C108411
153	Diagnosis	DM_Type_1	Binary	Insul depen diab mel+ulcer	C1085	C108500
154	Diagnosis	DM_Type_1	Binary	Type I diab mell with ulcer	C1085	C108511
155	Diagnosis	DM_Type_1	Binary	Insulin depen diab mel+gangren	C1086	C108600
156	Diagnosis	DM_Type_1	Binary	Insul-depend diab mell+retinop	C1087	C108700
157	Diagnosis	DM_Type_1	Binary	Type I diab mell + retinopathy	C1087	C108711
158	Diagnosis	DM_Type_1	Binary	Type 1 diab mell + retinopathy	C1087	C108712
159	Diagnosis	DM_Type_1	Binary	Insul dep diab mell-poor contr	C1088	C108800
160	Diagnosis	DM_Type_1	Binary	Type I diab mell poor control	C1088	C108811
161	Diagnosis	DM_Type_1	Binary	Type 1 diab mell poor control	C1088	C108812
162	Diagnosis	DM_Type_1	Binary	Insulin dep diabet adult onset	C1089	C108900
163	Diagnosis	DM_Type_1	Binary	Type I diab mell matur onset	C1089	C108911
164	Diagnosis	DM_Type_1	Binary	Insulin-dependent dm no comp	C108A	C108A00
165	Diagnosis	DM_Type_1	Binary	IDDM with mononeuropathy	C108B	C108B00
166	Diagnosis	DM_Type_1	Binary	Type I diab mell + mononeurop	C108B	C108B11
167	Diagnosis	DM_Type_1	Binary	IDDM with polyneuropathy	C108C	C108C00
168	Diagnosis	DM_Type_1	Binary	IDDM with nephropathy	C108D	C108D00
169	Diagnosis	DM_Type_1	Binary	Type I diab mell + nephropathy	C108D	C108D11
170	Diagnosis	DM_Type_1	Binary	IDDM with hypoglycaemic coma	C108E	C108E00
171	Diagnosis	DM_Type_1	Binary	Type I diab mell + hypo coma	C108E	C108E11
172	Diagnosis	DM_Type_1	Binary	Type 1 diab mell + hypo coma	C108E	C108E12
173	Diagnosis	DM_Type_1	Binary	IDDM with diabetic cataract	C108F	C108F00
174	Diagnosis	DM_Type_1	Binary	Type I diab mell + diab catar	C108F	C108F11
175	Diagnosis	DM_Type_1	Binary	IDDM with peripheral angiopath	C108G	C108G00
176	Diagnosis	DM_Type_1	Binary	IDDM with arthropathy	C108H	C108H00
177	Diagnosis	DM_Type_1	Binary	Type I diab mell + arthropathy	C108H	C108H11
178	Diagnosis	DM_Type_1	Binary	IDDM with neuropath arthropath	C108J	C108J00
179	Diagnosis	DM_Type_1	Binary	Type 1 diab mell neuro arthrop	C108J	C108J12
180	Diagnosis	DM_Type_1	Binary	Oth specf diab mel+multip comp	C108y	C108y00
181	Diagnosis	DM_Type_1	Binary	Unspecifd diab mel+multip comp	C108z	C108z00
182	Diagnosis	DM_Type_1	Binary	Matur ons diab in youth	C10C.	C10C.11
183	Diagnosis	DM_Type_1	Binary	Type 1 diabetes mellitus	C10E.	C10E.00
184	Diagnosis	DM_Type_1	Binary	Type I diabetes mellitus	C10E.	C10E.11
185	Diagnosis	DM_Type_1	Binary	Insulin dep diabetes mellitus	C10E.	C10E.12
186	Diagnosis	DM_Type_1	Binary	Type 1 d m with renal comps	C10E0	C10E000
187	Diagnosis	DM_Type_1	Binary	Type 1 diab mell + ophth comps	C10E1	C10E100
188	Diagnosis	DM_Type_1	Binary	Type 1 diab mell + neuro comps	C10E2	C10E200
189	Diagnosis	DM_Type_1	Binary	Type 1 diab mell + mult comps	C10E3	C10E300
190	Diagnosis	DM_Type_1	Binary	Insul dep diab mel+multi comps	C10E3	C10E312
191	Diagnosis	DM_Type_1	Binary	Unstab type 1 diabet mellitus	C10E4	C10E400
192	Diagnosis	DM_Type_1	Binary	Unstab type I diabet mellitus	C10E4	C10E411
193	Diagnosis	DM_Type_1	Binary	Unstab insul depend diab mell	C10E4	C10E412
194	Diagnosis	DM_Type_1	Binary	Type 1 diab mell with ulcer	C10E5	C10E500
195	Diagnosis	DM_Type_1	Binary	Type 1 diab mell with gangrene	C10E6	C10E600
196	Diagnosis	DM_Type_1	Binary	Type 1 diab mell + retinopathy	C10E7	C10E700
197	Diagnosis	DM_Type_1	Binary	Type 1 diab mell poor control	C10E8	C10E800
198	Diagnosis	DM_Type_1	Binary	Insul dep diab mell-poor contr	C10E8	C10E812
199	Diagnosis	DM_Type_1	Binary	Type 1 diab mell matur onset	C10E9	C10E900
200	Diagnosis	DM_Type_1	Binary	Type 1 diab mell without comp	C10EA	C10EA00
201	Diagnosis	DM_Type_1	Binary	Type I diab mell without comp	C10EA	C10EA11
202	Diagnosis	DM_Type_1	Binary	Type 1 diab mell + mononeurop	C10EB	C10EB00
203	Diagnosis	DM_Type_1	Binary	Type 1 diab mell + polyneurop	C10EC	C10EC00
204	Diagnosis	DM_Type_1	Binary	Type 1 diab mell + nephropathy	C10ED	C10ED00
205	Diagnosis	DM_Type_1	Binary	Type 1 diab mell + hypo coma	C10EE	C10EE00
206	Diagnosis	DM_Type_1	Binary	Type 1 diab mell + diab catar	C10EF	C10EF00
207	Diagnosis	DM_Type_1	Binary	Type 1 diab mell+periph angiop	C10EG	C10EG00
208	Diagnosis	DM_Type_1	Binary	Type 1 diab mell + arthropathy	C10EH	C10EH00
209	Diagnosis	DM_Type_1	Binary	Type 1 diab mell+neuro arthrop	C10EJ	C10EJ00
210	Diagnosis	DM_Type_1	Binary	Type 1 d m + persist proteinur	C10EK	C10EK00
211	Diagnosis	DM_Type_1	Binary	Type 1 d m + persist microalb	C10EL	C10EL00
212	Diagnosis	DM_Type_1	Binary	Type 1 d m with ketoacidosis	C10EM	C10EM00
213	Diagnosis	DM_Type_1	Binary	Type I d m with ketoacidosis	C10EM	C10EM11
214	Diagnosis	DM_Type_1	Binary	Type 1 d m+ketoacidotic coma	C10EN	C10EN00
215	Diagnosis	DM_Type_1	Binary	Type I d m+ketoacidotic coma	C10EN	C10EN11
216	Diagnosis	DM_Type_1	Binary	Type 1 d m + exudat maculopath	C10EP	C10EP00
217	Diagnosis	DM_Type_1	Binary	Type 1 dm with gastroparesis	C10EQ	C10EQ00
218	Diagnosis	DM_Type_1	Binary	Diab.mell.+comp NOS - juvenile	C10z0	C10z000
219	Diagnosis	DM_Type_1	Binary	Pre-ex diab mell/insuln-depend	L1805	L180500
220	Diagnosis	DM_Type_2	Binary	Diab.mell.no comp. - adult	C1001	C100100
221	Diagnosis	DM_Type_2	Binary	Maturity onset diabetes	C1001	C100111
222	Diagnosis	DM_Type_2	Binary	Non-insulin depend.diabet.mell	C1001	C100112
223	Diagnosis	DM_Type_2	Binary	Diab.mell.+ketoacid - adult	C1011	C101100
224	Diagnosis	DM_Type_2	Binary	Diab.mell.+hyperosm.coma-adult	C1021	C102100
225	Diagnosis	DM_Type_2	Binary	Diab.mell.+ketoac coma - adult	C1031	C103100
226	Diagnosis	DM_Type_2	Binary	Diab.mell.+nephropathy - adult	C1041	C104100
227	Diagnosis	DM_Type_2	Binary	Diab.mell.+eye manif - adult	C1051	C105100
228	Diagnosis	DM_Type_2	Binary	Diab.mell.+neuropathy - adult	C1061	C106100
229	Diagnosis	DM_Type_2	Binary	Diab.+periph.circ.dis.-adult	C1071	C107100
230	Diagnosis	DM_Type_2	Binary	Diabetic gangrene - adult	C1072	C107200
231	Diagnosis	DM_Type_2	Binary	Non-insulin depd diabetes mell	C109.	C109.00
232	Diagnosis	DM_Type_2	Binary	NIDDM - Non-insu dep diab mel	C109.	C109.11
233	Diagnosis	DM_Type_2	Binary	Type 2 diabetes mellitus	C109.	C109.12
234	Diagnosis	DM_Type_2	Binary	Type II diabetes mellitus	C109.	C109.13
235	Diagnosis	DM_Type_2	Binary	Non-ins-dp diab mel+renal comp	C1090	C109000
236	Diagnosis	DM_Type_2	Binary	Type II diab mell renal compl	C1090	C109011
237	Diagnosis	DM_Type_2	Binary	Type 2 diab mell renal compl	C1090	C109012
238	Diagnosis	DM_Type_2	Binary	Non-ins-dp diab mel+ophth comp	C1091	C109100
239	Diagnosis	DM_Type_2	Binary	Type II diab mell ophthal comp	C1091	C109111
240	Diagnosis	DM_Type_2	Binary	Type 2 diab mell ophthal comp	C1091	C109112
241	Diagnosis	DM_Type_2	Binary	Non-ins-dp diab mel+neuro comp	C1092	C109200
242	Diagnosis	DM_Type_2	Binary	Type II diab mell neurol comp	C1092	C109211
243	Diagnosis	DM_Type_2	Binary	Type 2 diab mell neurol comp	C1092	C109212
244	Diagnosis	DM_Type_2	Binary	Non-ins-dp diab mel+multi comp	C1093	C109300
245	Diagnosis	DM_Type_2	Binary	Non-insul depen diab mel+ulcer	C1094	C109400
246	Diagnosis	DM_Type_2	Binary	Type II diab mell with ulcer	C1094	C109411
247	Diagnosis	DM_Type_2	Binary	Type 2 diab mell with ulcer	C1094	C109412
248	Diagnosis	DM_Type_2	Binary	Non-insulin dep diab mell+gang	C1095	C109500
249	Diagnosis	DM_Type_2	Binary	Type II diab mell + gangrene	C1095	C109511
250	Diagnosis	DM_Type_2	Binary	Non-insul dep diab mel+retinop	C1096	C109600
251	Diagnosis	DM_Type_2	Binary	Type II diab mell retinopathy	C1096	C109611
252	Diagnosis	DM_Type_2	Binary	Type 2 diab mell retinopathy	C1096	C109612
253	Diagnosis	DM_Type_2	Binary	Non-insul dep diab-poor contr	C1097	C109700
254	Diagnosis	DM_Type_2	Binary	Type II diab mell poor control	C1097	C109711
255	Diagnosis	DM_Type_2	Binary	Type 2 diab mell poor control	C1097	C109712
256	Diagnosis	DM_Type_2	Binary	Non-insul-dep diab mel no comp	C1099	C109900
257	Diagnosis	DM_Type_2	Binary	NIDDM with mononeuropathy	C109A	C109A00
258	Diagnosis	DM_Type_2	Binary	Type II diab mell mononeurop	C109A	C109A11
259	Diagnosis	DM_Type_2	Binary	NIDDM with polyneuropathy	C109B	C109B00
260	Diagnosis	DM_Type_2	Binary	Type II diab mell polyneurop	C109B	C109B11
261	Diagnosis	DM_Type_2	Binary	NIDDM with nephropathy	C109C	C109C00
262	Diagnosis	DM_Type_2	Binary	Type II diab mell nephropathy	C109C	C109C11
263	Diagnosis	DM_Type_2	Binary	Type 2 diab mell nephropathy	C109C	C109C12
264	Diagnosis	DM_Type_2	Binary	NIDDM with hypoglycaemic coma	C109D	C109D00
265	Diagnosis	DM_Type_2	Binary	Type II diab mell hypogly coma	C109D	C109D11
266	Diagnosis	DM_Type_2	Binary	Type 2 diab mell hypogly coma	C109D	C109D12
267	Diagnosis	DM_Type_2	Binary	NIDDM with diabetic cataract	C109E	C109E00
268	Diagnosis	DM_Type_2	Binary	Type II diab mell diab catarct	C109E	C109E11
269	Diagnosis	DM_Type_2	Binary	Type 2 diab mell diab catarct	C109E	C109E12
270	Diagnosis	DM_Type_2	Binary	NIDDM with periph angiopath	C109F	C109F00
271	Diagnosis	DM_Type_2	Binary	Type II diab mell perip angiop	C109F	C109F11
272	Diagnosis	DM_Type_2	Binary	Type 2 diab mell perip angiop	C109F	C109F12
273	Diagnosis	DM_Type_2	Binary	NIDDM with arthropathy	C109G	C109G00
274	Diagnosis	DM_Type_2	Binary	Type II diab mell arthropathy	C109G	C109G11
275	Diagnosis	DM_Type_2	Binary	Type 2 diab mell arthropathy	C109G	C109G12
276	Diagnosis	DM_Type_2	Binary	NIDDM with neuropath arthrop	C109H	C109H00
277	Diagnosis	DM_Type_2	Binary	Type II diab mell neurop arthr	C109H	C109H11
278	Diagnosis	DM_Type_2	Binary	Type 2 diab mell neurop arthr	C109H	C109H12
279	Diagnosis	DM_Type_2	Binary	Insul treated Type 2 diab mell	C109J	C109J00
280	Diagnosis	DM_Type_2	Binary	Ins treat non-ins dep diab mel	C109J	C109J11
281	Diagnosis	DM_Type_2	Binary	Insul treat Type II diab mell	C109J	C109J12
282	Diagnosis	DM_Type_2	Binary	Hyperos non-ket stat typ 2 d m	C109K	C109K00
283	Diagnosis	DM_Type_2	Binary	Diab mell aut dom type 2	C10D.	C10D.00
284	Diagnosis	DM_Type_2	Binary	Matur ons diab youth type 2	C10D.	C10D.11
285	Diagnosis	DM_Type_2	Binary	Type 2 diabetes mellitus	C10F.	C10F.00
286	Diagnosis	DM_Type_2	Binary	Type II diabetes mellitus	C10F.	C10F.11
287	Diagnosis	DM_Type_2	Binary	Type 2 diab mell + renal compl	C10F0	C10F000
288	Diagnosis	DM_Type_2	Binary	Type II diab mell renal compl	C10F0	C10F011
289	Diagnosis	DM_Type_2	Binary	Type 2 diab mell+ophthal comp	C10F1	C10F100
290	Diagnosis	DM_Type_2	Binary	Type 2 diab mell + neurol comp	C10F2	C10F200
291	Diagnosis	DM_Type_2	Binary	Type 2 diab mell + multip comp	C10F3	C10F300
292	Diagnosis	DM_Type_2	Binary	Type II diab mell multip comp	C10F3	C10F311
293	Diagnosis	DM_Type_2	Binary	Type 2 diab mell with ulcer	C10F4	C10F400
294	Diagnosis	DM_Type_2	Binary	Type 2 diab mell + gangrene	C10F5	C10F500
295	Diagnosis	DM_Type_2	Binary	Type II diab mell + gangrene	C10F5	C10F511
296	Diagnosis	DM_Type_2	Binary	Type 2 diab mell + retinopathy	C10F6	C10F600
297	Diagnosis	DM_Type_2	Binary	Type II diab mell retinopathy	C10F6	C10F611
298	Diagnosis	DM_Type_2	Binary	Type 2 diab mell+poor control	C10F7	C10F700
299	Diagnosis	DM_Type_2	Binary	Type II diab mell poor control	C10F7	C10F711
300	Diagnosis	DM_Type_2	Binary	Type 2 diab mell without comp	C10F9	C10F900
301	Diagnosis	DM_Type_2	Binary	Type II diab mell without comp	C10F9	C10F911
302	Diagnosis	DM_Type_2	Binary	Type 2 diab mell mononeurop	C10FA	C10FA00
303	Diagnosis	DM_Type_2	Binary	Type 2 diab mell + polyneurop	C10FB	C10FB00
304	Diagnosis	DM_Type_2	Binary	Type II diab mell polyneurop	C10FB	C10FB11
305	Diagnosis	DM_Type_2	Binary	Type 2 diab mell + nephropathy	C10FC	C10FC00
306	Diagnosis	DM_Type_2	Binary	Type II diab mell nephropathy	C10FC	C10FC11
307	Diagnosis	DM_Type_2	Binary	Type 2 diab mell+hypogly coma	C10FD	C10FD00
308	Diagnosis	DM_Type_2	Binary	Type 2 diab mell+diab catarct	C10FE	C10FE00
309	Diagnosis	DM_Type_2	Binary	Type 2 diab mell+perip angiop	C10FF	C10FF00
310	Diagnosis	DM_Type_2	Binary	Type 2 diab mell + arthropathy	C10FG	C10FG00
311	Diagnosis	DM_Type_2	Binary	Type 2 diab mell neurop+arthr	C10FH	C10FH00
312	Diagnosis	DM_Type_2	Binary	Insul treated Type 2 diab mell	C10FJ	C10FJ00
313	Diagnosis	DM_Type_2	Binary	Insul treat Type II diab mell	C10FJ	C10FJ11
314	Diagnosis	DM_Type_2	Binary	Hyperos non-ket stat typ 2 d m	C10FK	C10FK00
315	Diagnosis	DM_Type_2	Binary	Type 2 d m + persist proteinur	C10FL	C10FL00
316	Diagnosis	DM_Type_2	Binary	Type II d m + persist protein	C10FL	C10FL11
317	Diagnosis	DM_Type_2	Binary	Type 2 d m + persist microalb	C10FM	C10FM00
318	Diagnosis	DM_Type_2	Binary	Type 2 d m with ketoacidosis	C10FN	C10FN00
319	Diagnosis	DM_Type_2	Binary	Type 2 d m+ketoacidotic coma	C10FP	C10FP00
320	Diagnosis	DM_Type_2	Binary	Type 2 d m + exudat maculopath	C10FQ	C10FQ00
321	Diagnosis	DM_Type_2	Binary	Type 2 dm with gastroparesis	C10FR	C10FR00
322	Diagnosis	DM_Type_2	Binary	Diab.mell.+other manif. -adult	C10y1	C10y100
323	Diagnosis	DM_Type_2	Binary	Diab.mell.+comp NOS - adult	C10z1	C10z100
324	Diagnosis	DM_Type_2	Binary	Pre-ex diab mel non insuln-dep	L1806	L180600
325	Diagnosis	Ethnicity	1_NOS	O/E - ethnic group	226..	226..00
326	Diagnosis	Ethnicity	1_NOS	O/E - ethnic origin	226..	226..11
327	Diagnosis	Ethnicity	2_White	O/E - Europeanoid	2261.	2261.00
328	Diagnosis	Ethnicity	8_Black african	O/E - Negroid	2262.	2262.00
329	Diagnosis	Ethnicity	6_Other asian	O/E - Mongoloid origin	2263.	2263.00
330	Diagnosis	Ethnicity	6_Other asian	O/E - Asian origin	2263.	2263.11
331	Diagnosis	Ethnicity	10_Other	O/E - Australoid	2264.	2264.00
332	Diagnosis	Ethnicity	1_NOS	O/E - ethnic group NOS	226Z.	226Z.00
333	Diagnosis	Ethnicity	1_NOS	Ethnic category - 2001 census	9i...	9i...00
334	Diagnosis	Ethnicity	2_White	British/mixed British 2001cens	9i0..	9i0..00
335	Diagnosis	Ethnicity	2_White	White British eth cat 2001 cen	9i00.	9i00.00
336	Diagnosis	Ethnicity	2_White	Irish - ethn categ 2001 census	9i1..	9i1..00
337	Diagnosis	Ethnicity	2_White	White Irish eth cat 2001 censu	9i10.	9i10.00
338	Diagnosis	Ethnicity	2_White	Other White - eth cat 2001cens	9i2..	9i2..00
339	Diagnosis	Ethnicity	2_White	English - ethn cat 2001 census	9i20.	9i20.00
340	Diagnosis	Ethnicity	2_White	Scottish - ethn cat 2001census	9i21.	9i21.00
341	Diagnosis	Ethnicity	2_White	Welsh - ethn categ 2001 census	9i22.	9i22.00
342	Diagnosis	Ethnicity	2_White	Cornish - ethn cat 2001 census	9i23.	9i23.00
343	Diagnosis	Ethnicity	2_White	Northern Irish - 2001 census	9i24.	9i24.00
344	Diagnosis	Ethnicity	2_White	Ulster Scots - eth cat 2001cen	9i25.	9i25.00
345	Diagnosis	Ethnicity	2_White	Cypriot part unsp 2001 census	9i26.	9i26.00
346	Diagnosis	Ethnicity	2_White	Greek - ethn categ 2001 census	9i27.	9i27.00
347	Diagnosis	Ethnicity	2_White	Greek Cypriot ethn cat 2001cen	9i28.	9i28.00
348	Diagnosis	Ethnicity	2_White	Turkish - ethn cat 2001 census	9i29.	9i29.00
349	Diagnosis	Ethnicity	2_White	Turkish Cypriot ethcat 2001cen	9i2A.	9i2A.00
350	Diagnosis	Ethnicity	2_White	Italian - ethn cat 2001 census	9i2B.	9i2B.00
351	Diagnosis	Ethnicity	2_White	Irish Traveller ethcat 2001cen	9i2C.	9i2C.00
352	Diagnosis	Ethnicity	2_White	Traveller eth categ 2001census	9i2D.	9i2D.00
353	Diagnosis	Ethnicity	2_White	Gypsy/Romany ethn cat 2001cens	9i2E.	9i2E.00
354	Diagnosis	Ethnicity	2_White	Polish - ethn categ 2001census	9i2F.	9i2F.00
355	Diagnosis	Ethnicity	2_White	Baltic Eston/Latv/Lith 2001cen	9i2G.	9i2G.00
356	Diagnosis	Ethnicity	2_White	Comm Russ Indep ethcat 2001cen	9i2H.	9i2H.00
357	Diagnosis	Ethnicity	2_White	Kosovan - ethn cat 2001 census	9i2J.	9i2J.00
358	Diagnosis	Ethnicity	2_White	Albanian - eth cat 2001 census	9i2K.	9i2K.00
359	Diagnosis	Ethnicity	2_White	Bosnian - ethn cat 2001 census	9i2L.	9i2L.00
360	Diagnosis	Ethnicity	2_White	Croatian - eth cat 2001 census	9i2M.	9i2M.00
361	Diagnosis	Ethnicity	2_White	Serbian - ethn cat 2001 census	9i2N.	9i2N.00
362	Diagnosis	Ethnicity	2_White	Oth repub Yugoslav 2001 census	9i2P.	9i2P.00
363	Diagnosis	Ethnicity	2_White	Mix Irish other White 2001cens	9i2Q.	9i2Q.00
364	Diagnosis	Ethnicity	2_White	Oth White/unsp/Mix Eur 2001cen	9i2R.	9i2R.00
365	Diagnosis	Ethnicity	2_White	Oth mixed White ethcat 2001cen	9i2S.	9i2S.00
366	Diagnosis	Ethnicity	2_White	Other White/White unsp 2001cen	9i2T.	9i2T.00
367	Diagnosis	Ethnicity	10_Other	White & BlackCaribbean 2001cen	9i3..	9i3..00
368	Diagnosis	Ethnicity	10_Other	White & Black African 2001cens	9i4..	9i4..00
369	Diagnosis	Ethnicity	10_Other	White & Asian eth cat 2001cens	9i5..	9i5..00
370	Diagnosis	Ethnicity	10_Other	Other Mixed - eth cat 2001cens	9i6..	9i6..00
371	Diagnosis	Ethnicity	10_Other	Black & Asian eth cat 2001cens	9i60.	9i60.00
372	Diagnosis	Ethnicity	10_Other	Black & Chinese ethcat 2001cen	9i61.	9i61.00
373	Diagnosis	Ethnicity	10_Other	Black & White eth cat 2001cens	9i62.	9i62.00
374	Diagnosis	Ethnicity	10_Other	Chinese & White ethcat 2001cen	9i63.	9i63.00
375	Diagnosis	Ethnicity	10_Other	Asian & Chinese ethcat 2001cen	9i64.	9i64.00
376	Diagnosis	Ethnicity	10_Other	Other Mixed/Mixed unsp 2001cen	9i65.	9i65.00
377	Diagnosis	Ethnicity	3_Indian	Indian/British Indian 2001cens	9i7..	9i7..00
378	Diagnosis	Ethnicity	4_Pakistani	Pakistani/Brit Pakist 2001cens	9i8..	9i8..00
379	Diagnosis	Ethnicity	5_Bangladeshi	Bangladeshi/Brit Bangl 2001cen	9i9..	9i9..00
380	Diagnosis	Ethnicity	6_Other asian	Other Asian - eth cat 2001cens	9iA..	9iA..00
381	Diagnosis	Ethnicity	6_Other asian	Punjabi - ethn cat 2001 census	9iA1.	9iA1.00
382	Diagnosis	Ethnicity	6_Other asian	Kashmiri - eth cat 2001 census	9iA2.	9iA2.00
383	Diagnosis	Ethnicity	10_Other	East African Asian 2001 census	9iA3.	9iA3.00
384	Diagnosis	Ethnicity	6_Other asian	Sri Lankan eth cat 2001 census	9iA4.	9iA4.00
385	Diagnosis	Ethnicity	6_Other asian	Tamil - ethn categ 2001 census	9iA5.	9iA5.00
386	Diagnosis	Ethnicity	6_Other asian	Sinhalese ethn cat 2001 census	9iA6.	9iA6.00
387	Diagnosis	Ethnicity	10_Other	Caribbean Asian ethcat 2001cen	9iA7.	9iA7.00
388	Diagnosis	Ethnicity	6_Other asian	British Asian eth cat 2001cens	9iA8.	9iA8.00
389	Diagnosis	Ethnicity	6_Other asian	Mixed Asian - eth cat 2001cens	9iA9.	9iA9.00
390	Diagnosis	Ethnicity	6_Other asian	Other Asian/Asian unsp 2001cen	9iAA.	9iAA.00
391	Diagnosis	Ethnicity	7_Black caribbean	Caribbean - eth cat 2001census	9iB..	9iB..00
392	Diagnosis	Ethnicity	8_Black african	African - ethn cat 2001 census	9iC..	9iC..00
393	Diagnosis	Ethnicity	10_Other	Other Black - eth cat 2001cens	9iD..	9iD..00
394	Diagnosis	Ethnicity	10_Other	Somali - eth categ 2001 census	9iD0.	9iD0.00
395	Diagnosis	Ethnicity	10_Other	Nigerian - eth cat 2001 census	9iD1.	9iD1.00
396	Diagnosis	Ethnicity	10_Other	Black British eth cat 2001cens	9iD2.	9iD2.00
397	Diagnosis	Ethnicity	10_Other	Mixed Black ethn cat 2001 cens	9iD3.	9iD3.00
398	Diagnosis	Ethnicity	10_Other	Other Black/Black unsp 2001cen	9iD4.	9iD4.00
399	Diagnosis	Ethnicity	9_Chinese	Chinese - ethn cat 2001 census	9iE..	9iE..00
400	Diagnosis	Ethnicity	10_Other	Other - ethn categ 2001 census	9iF..	9iF..00
401	Diagnosis	Ethnicity	6_Other asian	Vietnamese eth cat 2001 census	9iF0.	9iF0.00
402	Diagnosis	Ethnicity	6_Other asian	Japanese eth categ 2001 census	9iF1.	9iF1.00
403	Diagnosis	Ethnicity	6_Other asian	Filipino eth categ 2001 census	9iF2.	9iF2.00
404	Diagnosis	Ethnicity	6_Other asian	Malaysian ethn cat 2001 census	9iF3.	9iF3.00
405	Diagnosis	Ethnicity	8_Black african	North African eth cat 2001cens	9iFA.	9iFA.00
406	Diagnosis	Ethnicity	10_Other	North African eth cat 2001cens	9iFA.	9iFA.00
407	Diagnosis	Ethnicity	10_Other	MEast ex Isr/Iran/Arab 2001cen	9iFB.	9iFB.00
408	Diagnosis	Ethnicity	10_Other	Israeli - ethn cat 2001 census	9iFC.	9iFC.00
409	Diagnosis	Ethnicity	10_Other	Iranian - ethn cat 2001 census	9iFD.	9iFD.00
410	Diagnosis	Ethnicity	10_Other	Kurdish - ethn cat 2001 census	9iFE.	9iFE.00
411	Diagnosis	Ethnicity	10_Other	Moroccan - eth cat 2001 census	9iFF.	9iFF.00
412	Diagnosis	Ethnicity	10_Other	Latin American eth cat 2001cen	9iFG.	9iFG.00
413	Diagnosis	Ethnicity	10_Other	South/Central American 2001cen	9iFH.	9iFH.00
414	Diagnosis	Ethnicity	10_Other	Maur/Seyc/Mald/StHelen 2001cen	9iFJ.	9iFJ.00
415	Diagnosis	Ethnicity	10_Other	Any other - ethn categ 2001cen	9iFK.	9iFK.00
416	Diagnosis	Ethnicity	1_NOS	Ethn cat not stated 2001census	9iG..	9iG..00
417	Diagnosis	Ethnicity	1_NOS	Ethnic groups (census)	9S...	9S...00
418	Diagnosis	Ethnicity	2_White	White	9S1..	9S1..00
419	Diagnosis	Ethnicity	2_White	White British	9S10.	9S10.00
420	Diagnosis	Ethnicity	2_White	White Irish	9S11.	9S11.00
421	Diagnosis	Ethnicity	2_White	Other white ethnic group	9S12.	9S12.00
422	Diagnosis	Ethnicity	2_White	White Scottish	9S13.	9S13.00
423	Diagnosis	Ethnicity	2_White	Other white British ethnic grp	9S14.	9S14.00
424	Diagnosis	Ethnicity	7_Black caribbean	Black Caribbean	9S2..	9S2..00
425	Diagnosis	Ethnicity	8_Black african	Black African	9S3..	9S3..00
426	Diagnosis	Ethnicity	10_Other	Black, other, non-mixed origin	9S4..	9S4..00
427	Diagnosis	Ethnicity	10_Other	Black British	9S41.	9S41.00
428	Diagnosis	Ethnicity	10_Other	Black Caribbean/W.I./Guyana	9S42.	9S42.00
429	Diagnosis	Ethnicity	7_Black caribbean	Black Caribbean	9S42.	9S42.11
430	Diagnosis	Ethnicity	10_Other	Black West Indian	9S42.	9S42.12
431	Diagnosis	Ethnicity	10_Other	Black Guyana	9S42.	9S42.13
432	Diagnosis	Ethnicity	10_Other	Black N African/Arab/Iranian	9S43.	9S43.00
433	Diagnosis	Ethnicity	10_Other	Black North African	9S43.	9S43.11
434	Diagnosis	Ethnicity	10_Other	Black Arab	9S43.	9S43.12
435	Diagnosis	Ethnicity	10_Other	Black Iranian	9S43.	9S43.13
436	Diagnosis	Ethnicity	10_Other	Black - other African country	9S44.	9S44.00
437	Diagnosis	Ethnicity	10_Other	Black E Afric Asia/Indo-Caribb	9S45.	9S45.00
438	Diagnosis	Ethnicity	10_Other	Black East African Asian	9S45.	9S45.11
439	Diagnosis	Ethnicity	10_Other	Black Indo-Caribbean	9S45.	9S45.12
440	Diagnosis	Ethnicity	10_Other	Black Indian sub-continent	9S46.	9S46.00
441	Diagnosis	Ethnicity	10_Other	Black - other Asian	9S47.	9S47.00
442	Diagnosis	Ethnicity	10_Other	Black Black - other	9S48.	9S48.00
443	Diagnosis	Ethnicity	10_Other	Black - other, mixed	9S5..	9S5..00
444	Diagnosis	Ethnicity	10_Other	Other Black - Black/White orig	9S51.	9S51.00
445	Diagnosis	Ethnicity	10_Other	Other Black - Black/Asian orig	9S52.	9S52.00
446	Diagnosis	Ethnicity	3_Indian	Indian	9S6..	9S6..00
447	Diagnosis	Ethnicity	4_Pakistani	Pakistani	9S7..	9S7..00
448	Diagnosis	Ethnicity	5_Bangladeshi	Bangladeshi	9S8..	9S8..00
449	Diagnosis	Ethnicity	9_Chinese	Chinese	9S9..	9S9..00
450	Diagnosis	Ethnicity	10_Other	Other ethnic non-mixed (NMO)	9SA..	9SA..00
451	Diagnosis	Ethnicity	10_Other	Brit. ethnic minor. spec.(NMO)	9SA1.	9SA1.00
452	Diagnosis	Ethnicity	10_Other	Brit. ethnic minor. unsp (NMO)	9SA2.	9SA2.00
453	Diagnosis	Ethnicity	10_Other	Caribbean I./W.I./Guyana (NMO)	9SA3.	9SA3.00
454	Diagnosis	Ethnicity	7_Black caribbean	Caribbean Island (NMO)	9SA3.	9SA3.11
455	Diagnosis	Ethnicity	10_Other	West Indian (NMO)	9SA3.	9SA3.12
456	Diagnosis	Ethnicity	10_Other	Guyana (NMO)	9SA3.	9SA3.13
457	Diagnosis	Ethnicity	10_Other	N African Arab/Iranian (NMO)	9SA4.	9SA4.00
458	Diagnosis	Ethnicity	10_Other	North African Arab (NMO)	9SA4.	9SA4.11
459	Diagnosis	Ethnicity	10_Other	Iranian (NMO)	9SA4.	9SA4.12
460	Diagnosis	Ethnicity	10_Other	Other African countries (NMO)	9SA5.	9SA5.00
461	Diagnosis	Ethnicity	10_Other	E Afric Asian/Indo-Carib (NMO)	9SA6.	9SA6.00
462	Diagnosis	Ethnicity	10_Other	East African Asian (NMO)	9SA6.	9SA6.11
463	Diagnosis	Ethnicity	10_Other	Indo-Caribbean (NMO)	9SA6.	9SA6.12
464	Diagnosis	Ethnicity	10_Other	Indian sub-continent (NMO)	9SA7.	9SA7.00
465	Diagnosis	Ethnicity	6_Other asian	Other Asian (NMO)	9SA8.	9SA8.00
466	Diagnosis	Ethnicity	2_White	Irish (NMO)	9SA9.	9SA9.00
467	Diagnosis	Ethnicity	10_Other	Greek/Greek Cypriot (NMO)	9SAA.	9SAA.00
468	Diagnosis	Ethnicity	10_Other	Greek (NMO)	9SAA.	9SAA.11
469	Diagnosis	Ethnicity	10_Other	Greek Cypriot (NMO)	9SAA.	9SAA.12
470	Diagnosis	Ethnicity	10_Other	Turkish/Turkish Cypriot (NMO)	9SAB.	9SAB.00
471	Diagnosis	Ethnicity	10_Other	Turkish (NMO)	9SAB.	9SAB.11
472	Diagnosis	Ethnicity	10_Other	Turkish Cypriot (NMO)	9SAB.	9SAB.12
473	Diagnosis	Ethnicity	10_Other	Other European (NMO)	9SAC.	9SAC.00
474	Diagnosis	Ethnicity	10_Other	Other ethnic NEC (NMO)	9SAD.	9SAD.00
475	Diagnosis	Ethnicity	10_Other	Other ethnic, mixed origin	9SB..	9SB..00
476	Diagnosis	Ethnicity	10_Other	Other ethnic, Black/White orig	9SB1.	9SB1.00
477	Diagnosis	Ethnicity	10_Other	Other ethnic, Asian/White orig	9SB2.	9SB2.00
478	Diagnosis	Ethnicity	10_Other	Other ethnic, mixed white orig	9SB3.	9SB3.00
479	Diagnosis	Ethnicity	10_Other	Other ethnic, other mixed orig	9SB4.	9SB4.00
480	Diagnosis	Ethnicity	10_Other	Black Caribbean and White	9SB5.	9SB5.00
481	Diagnosis	Ethnicity	10_Other	Black African and White	9SB6.	9SB6.00
482	Diagnosis	Ethnicity	6_Other asian	Vietnamese	9SC..	9SC..00
483	Diagnosis	Ethnicity	1_NOS	Ethnic group - patient refused	9SD..	9SD..00
484	Diagnosis	Ethnicity	1_NOS	Ethnic group not recorded	9SE..	9SE..00
485	Diagnosis	Ethnicity	10_Other	Other black ethnic group	9SG..	9SG..00
486	Diagnosis	Ethnicity	10_Other	Other Asian ethnic group	9SH..	9SH..00
487	Diagnosis	Ethnicity	2_White	Irish traveller	9SI..	9SI..00
488	Diagnosis	Ethnicity	10_Other	Other ethnic group	9SJ..	9SJ..00
489	Diagnosis	Ethnicity	10_Other	Ethnic groups (census) NOS	9SZ..	9SZ..00
490	Diagnosis	Ethnicity	10_Other	Ethnic + related national data	9T...	9T...00
491	Diagnosis	Ethnicity	10_Other	New Zealand ethnic groups	9T1..	9T1..00
492	Diagnosis	Ethnicity	10_Other	New Zealand European	9T11.	9T11.00
493	Diagnosis	Ethnicity	10_Other	Pakeha	9T11.	9T11.11
494	Diagnosis	Ethnicity	10_Other	Other N.Z European	9T12.	9T12.00
495	Diagnosis	Ethnicity	10_Other	New Zealand Maori	9T13.	9T13.00
496	Diagnosis	Ethnicity	10_Other	Samoan	9T14.	9T14.00
497	Diagnosis	Ethnicity	10_Other	Cook Island Maori	9T15.	9T15.00
498	Diagnosis	Ethnicity	10_Other	Tongan	9T16.	9T16.00
499	Diagnosis	Ethnicity	10_Other	Niuean	9T17.	9T17.00
500	Diagnosis	Ethnicity	10_Other	Tokelauan	9T18.	9T18.00
501	Diagnosis	Ethnicity	10_Other	Fijian	9T19.	9T19.00
502	Diagnosis	Ethnicity	10_Other	Other Pacific ethnic group	9T1A.	9T1A.00
503	Diagnosis	Ethnicity	10_Other	South East Asian	9T1B.	9T1B.00
504	Diagnosis	Ethnicity	9_Chinese	Chinese	9T1C.	9T1C.00
505	Diagnosis	Ethnicity	3_Indian	Indian	9T1D.	9T1D.00
506	Diagnosis	Ethnicity	6_Other asian	Other Asian	9T1E.	9T1E.00
507	Diagnosis	Ethnicity	10_Other	Other New Zealand ethnic group	9T1Y.	9T1Y.00
508	Diagnosis	Ethnicity	10_Other	New Zealand ethnic group NOS	9T1Z.	9T1Z.00
509	Diagnosis	Ethnicity	10_Other	Traveller - gypsy	9T2..	9T2..00
510	Diagnosis	Ethnicity	2_White	Yemeni	9T3..	9T3..00
511	Diagnosis	Ethnicity	2_White	Romanian	9T4..	9T4..00
512	Diagnosis	Ethnicity	2_White	Bulgarian	9T5..	9T5..00
513	Diagnosis	Ethnicity	2_White	Czech	9T6..	9T6..00
514	Diagnosis	Ethnicity	2_White	Slovak	9T7..	9T7..00
515	Diagnosis	Ethnicity	2_White	Portuguese	9T8..	9T8..00
516	Diagnosis	Ethnicity	10_Other	Nepali	9T9..	9T9..00
517	Diagnosis	Ethnicity	Category	Buddhist - eth cat 2001 census	9iF4.	9iF4.00
518	Diagnosis	Ethnicity	Category	Hindu - ethn categ 2001 census	9iF5.	9iF5.00
519	Diagnosis	Ethnicity	Category	Jewish - eth categ 2001 census	9iF6.	9iF6.00
520	Diagnosis	Ethnicity	Category	Muslim - eth categ 2001 census	9iF7.	9iF7.00
521	Diagnosis	Ethnicity	Category	Sikh - ethn categ 2001 census	9iF8.	9iF8.00
522	Diagnosis	Ethnicity	Category	Arab - ethn category 2001 cens	9iF9.	9iF9.00
523	Diagnosis	FH of kidney disease	Binary	FH: Polycystic kidney	12F1.	12F1.00
524	Diagnosis	FH of kidney disease	Binary	[V]FH - Kidney diseases	ZV186	ZV18600
525	Diagnosis	Heart failure	Binary	NYHA classification - class I	662f.	662f.00
526	Diagnosis	Heart failure	Binary	NYHA classification - class II	662g.	662g.00
527	Diagnosis	Heart failure	Binary	NYHA classification- class III	662h.	662h.00
528	Diagnosis	Heart failure	Binary	NYHA classification - class IV	662i.	662i.00
529	Diagnosis	Heart failure	Binary	Rheumatic left ventric.failure	G1yz1	G1yz100
530	Diagnosis	Heart failure	Binary	Heart failure	G58..	G58..00
531	Diagnosis	Heart failure	Binary	Cardiac failure	G58..	G58..11
532	Diagnosis	Heart failure	Binary	Congestive heart failure	G580.	G580.00
533	Diagnosis	Heart failure	Binary	Congestive cardiac failure	G580.	G580.11
534	Diagnosis	Heart failure	Binary	Right heart failure	G580.	G580.12
535	Diagnosis	Heart failure	Binary	Right ventricular failure	G580.	G580.13
536	Diagnosis	Heart failure	Binary	Biventricular failure	G580.	G580.14
537	Diagnosis	Heart failure	Binary	Acute congestive heart failure	G5800	G580000
538	Diagnosis	Heart failure	Binary	Chroncongestive heart failure	G5801	G580100
539	Diagnosis	Heart failure	Binary	Decompensated cardiac failure	G5802	G580200
540	Diagnosis	Heart failure	Binary	Compensated cardiac failure	G5803	G580300
541	Diagnosis	Heart failure	Binary	Cong heart fail due valv dis	G5804	G580400
542	Diagnosis	Heart failure	Binary	Left ventricular failure	G581.	G581.00
543	Diagnosis	Heart failure	Binary	Asthma - cardiac	G581.	G581.11
544	Diagnosis	Heart failure	Binary	Pulmonary oedema - acute	G581.	G581.12
545	Diagnosis	Heart failure	Binary	Impaired left ventricular func	G581.	G581.13
546	Diagnosis	Heart failure	Binary	Acute left ventricular failure	G5810	G581000
547	Diagnosis	Heart failure	Binary	Acute heart failure	G582.	G582.00
548	Diagnosis	Heart failure	Binary	Heart failure norm eject frac	G583.	G583.00
549	Diagnosis	Heart failure	Binary	HFNEF - heart fail norm ej fra	G583.	G583.11
550	Diagnosis	Heart failure	Binary	HF preserved ejection fraction	G583.	G583.12
551	Diagnosis	Heart failure	Binary	Right ventricular failure	G584.	G584.00
552	Diagnosis	Heart failure	Binary	Heart failure NOS	G58z.	G58z.00
553	Diagnosis	Heart failure	Binary	Weak heart	G58z.	G58z.11
554	Diagnosis	Heart failure	Binary	Cardiac failure NOS	G58z.	G58z.12
555	Diagnosis	HO cardiovascular disease	Binary	FH: Congenital heart disease	12C8.	12C8.00
556	Diagnosis	HO cardiovascular disease	Binary	H/O: cardiovascular disease	14A..	14A..00
557	Diagnosis	HO cardiovascular disease	Binary	H/O: heart disorder	14A..	14A..11
558	Diagnosis	HO cardiovascular disease	Binary	H/O: myocardial problem	14A..	14A..12
559	Diagnosis	HO cardiovascular disease	Binary	H/O: rheumatic fever	14A1.	14A1.00
560	Diagnosis	HO cardiovascular disease	Binary	H/O: hypertension	14A2.	14A2.00
561	Diagnosis	HO cardiovascular disease	Binary	H/O: myocardial infarct <60	14A3.	14A3.00
562	Diagnosis	HO cardiovascular disease	Binary	H/O: myocardial infarct >60	14A4.	14A4.00
563	Diagnosis	HO cardiovascular disease	Binary	H/O: angina pectoris	14A5.	14A5.00
564	Diagnosis	HO cardiovascular disease	Binary	H/O: heart failure	14A6.	14A6.00
565	Diagnosis	HO cardiovascular disease	Binary	H/O: CVA/stroke	14A7.	14A7.00
566	Diagnosis	HO cardiovascular disease	Binary	H/O: CVA	14A7.	14A7.11
567	Diagnosis	HO cardiovascular disease	Binary	H/O: stroke	14A7.	14A7.12
568	Diagnosis	HO cardiovascular disease	Binary	H/O: thrombo-embolism	14A8.	14A8.00
569	Diagnosis	HO cardiovascular disease	Binary	H/O: embolism	14A8.	14A8.11
570	Diagnosis	HO cardiovascular disease	Binary	H/O: thrombosis	14A8.	14A8.12
571	Diagnosis	HO cardiovascular disease	Binary	H/O: Deep Vein Thrombosis	14A81	14A8100
572	Diagnosis	HO cardiovascular disease	Binary	H/O: varicose veins	14A9.	14A9.00
573	Diagnosis	HO cardiovascular disease	Binary	H/O: heart disease NOS	14AA.	14AA.00
574	Diagnosis	HO cardiovascular disease	Binary	H/O: TIA	14AB.	14AB.00
575	Diagnosis	HO cardiovascular disease	Binary	H/O amaurosis fugax	14AB0	14AB000
576	Diagnosis	HO cardiovascular disease	Binary	H/O: pulmonary embolus	14AC.	14AC.00
577	Diagnosis	HO cardiovascular disease	Binary	H/O ventricular fibrillation	14AD.	14AD.00
578	Diagnosis	HO cardiovascular disease	Binary	H/O: aortic aneurysm	14AE.	14AE.00
579	Diagnosis	HO cardiovascular disease	Binary	H/O sub-arachnoid haemorrhage	14AF.	14AF.00
580	Diagnosis	HO cardiovascular disease	Binary	H/O: phlebitis	14AG.	14AG.00
581	Diagnosis	HO cardiovascular disease	Binary	H/O: Myoc infarct in last year	14AH.	14AH.00
582	Diagnosis	HO cardiovascular disease	Binary	H/O: Angina in last year	14AJ.	14AJ.00
583	Diagnosis	HO cardiovascular disease	Binary	H/O: Stroke in last year	14AK.	14AK.00
584	Diagnosis	HO cardiovascular disease	Binary	H/O:Treatmen ischaem heart dis	14AL.	14AL.00
585	Diagnosis	HO cardiovascular disease	Binary	H/O:Heart failure in last year	14AM.	14AM.00
586	Diagnosis	HO cardiovascular disease	Binary	H/O: atrial fibrillation	14AN.	14AN.00
587	Diagnosis	HO cardiovascular disease	Binary	H/O: ventricular tachycardia	14AP.	14AP.00
588	Diagnosis	HO cardiovascular disease	Binary	H/O: supraventricul tachycard	14AQ.	14AQ.00
589	Diagnosis	HO cardiovascular disease	Binary	History of atrial flutter	14AR.	14AR.00
590	Diagnosis	HO cardiovascular disease	Binary	History of hypotension	14AS.	14AS.00
591	Diagnosis	HO cardiovascular disease	Binary	H/O: myocardial infarction	14AT.	14AT.00
592	Diagnosis	HO cardiovascular disease	Binary	H/O: ventricular septal defect	14AV.	14AV.00
593	Diagnosis	HO cardiovascular disease	Binary	H/O acute coronary syndrome	14AW.	14AW.00
594	Diagnosis	HO cardiovascular disease	Binary	H/O: CVS disease NOS	14AZ.	14AZ.00
595	Diagnosis	HO cardiovascular disease	Binary	ECG: myocardial ischaemia	322..	322..00
596	Diagnosis	HO cardiovascular disease	Binary	ECG: no myocardial ischaemia	3221.	3221.00
597	Diagnosis	HO cardiovascular disease	Binary	ECG:shows myocardial ischaemia	3222.	3222.00
598	Diagnosis	HO cardiovascular disease	Binary	ECG: myocardial ischaemia NOS	322Z.	322Z.00
599	Diagnosis	HO cardiovascular disease	Binary	Coronary arteriograph.abnormal	5543.	5543.00
600	Diagnosis	HO cardiovascular disease	Binary	NYHA classification - class I	662f.	662f.00
601	Diagnosis	HO cardiovascular disease	Binary	NYHA classification - class II	662g.	662g.00
602	Diagnosis	HO cardiovascular disease	Binary	NYHA classification- class III	662h.	662h.00
603	Diagnosis	HO cardiovascular disease	Binary	NYHA classification - class IV	662i.	662i.00
604	Diagnosis	HO cardiovascular disease	Binary	Corony heart dis annual review	6A2..	6A2..00
605	Diagnosis	HO cardiovascular disease	Binary	Coronary heart disease review	6A4..	6A4..00
606	Diagnosis	HO cardiovascular disease	Binary	Review of pat at risk from CHD	6A40.	6A40.00
607	Diagnosis	HO cardiovascular disease	Binary	Coronary artery operations	792..	792..00
608	Diagnosis	HO cardiovascular disease	Binary	Coronary art bypass graft ops	792..	792..11
609	Diagnosis	HO cardiovascular disease	Binary	Saphen v graft repl coronary a	7920.	7920.00
610	Diagnosis	HO cardiovascular disease	Binary	Saph vein graf bypass coro art	7920.	7920.11
611	Diagnosis	HO cardiovascular disease	Binary	Saphen v graft repl 1 cor art	79200	7920000
612	Diagnosis	HO cardiovascular disease	Binary	Saphen v graft repl 2 cor art	79201	7920100
613	Diagnosis	HO cardiovascular disease	Binary	Saphen v graft repl 3 cor art	79202	7920200
614	Diagnosis	HO cardiovascular disease	Binary	Saphen v graft repl 4+ cor art	79203	7920300
615	Diagnosis	HO cardiovascular disease	Binary	Saph vein graft repl cor a OS	7920y	7920y00
616	Diagnosis	HO cardiovascular disease	Binary	Saph vein graft repl cor a NOS	7920z	7920z00
617	Diagnosis	HO cardiovascular disease	Binary	Other autograft rep coronary a	7921.	7921.00
618	Diagnosis	HO cardiovascular disease	Binary	Oth autograft bypass coron art	7921.	7921.11
619	Diagnosis	HO cardiovascular disease	Binary	Autograft rep 1 coronary a NEC	79210	7921000
620	Diagnosis	HO cardiovascular disease	Binary	Autograft rep 2 coronary a NEC	79211	7921100
621	Diagnosis	HO cardiovascular disease	Binary	Autograft rep 3 coronary a NEC	79212	7921200
622	Diagnosis	HO cardiovascular disease	Binary	Autogr repl 4+ coronary a NEC	79213	7921300
623	Diagnosis	HO cardiovascular disease	Binary	Other autograft repl cor a OS	7921y	7921y00
624	Diagnosis	HO cardiovascular disease	Binary	Other autograft repl cor a NOS	7921z	7921z00
625	Diagnosis	HO cardiovascular disease	Binary	Allograft replac coronary art	7922.	7922.00
626	Diagnosis	HO cardiovascular disease	Binary	Allograft bypass coronary art	7922.	7922.11
627	Diagnosis	HO cardiovascular disease	Binary	Allograft replac 1 coronary a	79220	7922000
628	Diagnosis	HO cardiovascular disease	Binary	Allograft replac 2 coronary a	79221	7922100
629	Diagnosis	HO cardiovascular disease	Binary	Allograft replac 3 coronary a	79222	7922200
630	Diagnosis	HO cardiovascular disease	Binary	Allograft replac 4+ coronary a	79223	7922300
631	Diagnosis	HO cardiovascular disease	Binary	Allograft replac coronary a OS	7922y	7922y00
632	Diagnosis	HO cardiovascular disease	Binary	Allograft replac coronry a NOS	7922z	7922z00
633	Diagnosis	HO cardiovascular disease	Binary	Prosth replac coronary artery	7923.	7923.00
634	Diagnosis	HO cardiovascular disease	Binary	Prosth bypass coronary artery	7923.	7923.11
635	Diagnosis	HO cardiovascular disease	Binary	Prosth replac 1 coronary art	79230	7923000
636	Diagnosis	HO cardiovascular disease	Binary	Prosth replac 2 coronary art	79231	7923100
637	Diagnosis	HO cardiovascular disease	Binary	Prosth replac 3 coronary art	79232	7923200
638	Diagnosis	HO cardiovascular disease	Binary	Prosth replac 4+ coronary art	79233	7923300
639	Diagnosis	HO cardiovascular disease	Binary	Prosth replac coronary art OS	7923y	7923y00
640	Diagnosis	HO cardiovascular disease	Binary	Prosth replac coronary art NOS	7923z	7923z00
641	Diagnosis	HO cardiovascular disease	Binary	Revision bypass coronary art	7924.	7924.00
642	Diagnosis	HO cardiovascular disease	Binary	Revision bypass 1 coronary art	79240	7924000
643	Diagnosis	HO cardiovascular disease	Binary	Revision bypass 2 coronary art	79241	7924100
644	Diagnosis	HO cardiovascular disease	Binary	Revision bypass 3 coronary art	79242	7924200
645	Diagnosis	HO cardiovascular disease	Binary	Revision bypass 4 coronary art	79243	7924300
646	Diagnosis	HO cardiovascular disease	Binary	Rev conn thoracic to coronary	79244	7924400
647	Diagnosis	HO cardiovascular disease	Binary	Rev implant thorac a in heart	79245	7924500
648	Diagnosis	HO cardiovascular disease	Binary	Revision bypass coronary a OS	7924y	7924y00
649	Diagnosis	HO cardiovascular disease	Binary	Revision bypass coronary a NOS	7924z	7924z00
650	Diagnosis	HO cardiovascular disease	Binary	Connct mammary to coronary art	7925.	7925.00
651	Diagnosis	HO cardiovascular disease	Binary	Create mammary/coronary bypass	7925.	7925.11
652	Diagnosis	HO cardiovascular disease	Binary	Double anast mamm/coronary art	79250	7925000
653	Diagnosis	HO cardiovascular disease	Binary	LIMA sequential anastomosis	79250	7925011
654	Diagnosis	HO cardiovascular disease	Binary	RIMA sequential anastomosis	79250	7925012
655	Diagnosis	HO cardiovascular disease	Binary	Doub implant mamm/coronary art	79251	7925100
656	Diagnosis	HO cardiovascular disease	Binary	Sing anast mamm l ant desc cor	79252	7925200
657	Diagnosis	HO cardiovascular disease	Binary	Single anast mamm/coronary NEC	79253	7925300
658	Diagnosis	HO cardiovascular disease	Binary	LIMA single anastomosis	79253	7925311
659	Diagnosis	HO cardiovascular disease	Binary	RIMA single anastomosis	79253	7925312
660	Diagnosis	HO cardiovascular disease	Binary	Single implant mamm/coronary a	79254	7925400
661	Diagnosis	HO cardiovascular disease	Binary	Connect mammary coronary a OS	7925y	7925y00
662	Diagnosis	HO cardiovascular disease	Binary	Connect mammary coronary NOS	7925z	7925z00
663	Diagnosis	HO cardiovascular disease	Binary	Connect oth thor art coron art	7926.	7926.00
664	Diagnosis	HO cardiovascular disease	Binary	Double anast thor/cor art NEC	79260	7926000
665	Diagnosis	HO cardiovascular disease	Binary	Double implant thor/cor a NEC	79261	7926100
666	Diagnosis	HO cardiovascular disease	Binary	Single anast thor/cor art NEC	79262	7926200
667	Diagnosis	HO cardiovascular disease	Binary	Single implant thor/cor a NEC	79263	7926300
668	Diagnosis	HO cardiovascular disease	Binary	Connect oth thor/coron art OS	7926y	7926y00
669	Diagnosis	HO cardiovascular disease	Binary	Connect oth thor/coron art NOS	7926z	7926z00
670	Diagnosis	HO cardiovascular disease	Binary	Other open ops coronary artery	7927.	7927.00
671	Diagnosis	HO cardiovascular disease	Binary	Repair A/V fistula coronary a	79270	7927000
672	Diagnosis	HO cardiovascular disease	Binary	Repair aneurysm coronary art	79271	7927100
673	Diagnosis	HO cardiovascular disease	Binary	Transec musc bridge coronary a	79272	7927200
674	Diagnosis	HO cardiovascular disease	Binary	Transposition coronary art NEC	79273	7927300
675	Diagnosis	HO cardiovascular disease	Binary	Exploration of coronary artery	79274	7927400
676	Diagnosis	HO cardiovascular disease	Binary	Open angioplasty coronary art	79275	7927500
677	Diagnosis	HO cardiovascular disease	Binary	Other open op coronary art OS	7927y	7927y00
678	Diagnosis	HO cardiovascular disease	Binary	Other open op coronary art NOS	7927z	7927z00
679	Diagnosis	HO cardiovascular disease	Binary	Translum balloon angiop coro a	7928.	7928.00
680	Diagnosis	HO cardiovascular disease	Binary	Percut balloon coron angioplas	7928.	7928.11
681	Diagnosis	HO cardiovascular disease	Binary	Percut balloon angiopl 1 cor a	79280	7928000
682	Diagnosis	HO cardiovascular disease	Binary	PC balloon angiopl mult cor ar	79281	7928100
683	Diagnosis	HO cardiovascular disease	Binary	PC balloon angiopl cor a graft	79282	7928200
684	Diagnosis	HO cardiovascular disease	Binary	Per tran cut bal angio cor art	79283	7928300
685	Diagnosis	HO cardiovascular disease	Binary	TL balloon angiopl coron a OS	7928y	7928y00
686	Diagnosis	HO cardiovascular disease	Binary	TL balloon angiopl coron a NOS	7928z	7928z00
687	Diagnosis	HO cardiovascular disease	Binary	Other therap TL coronary a ops	7929.	7929.00
688	Diagnosis	HO cardiovascular disease	Binary	PC TL laser coronary angioplas	79290	7929000
689	Diagnosis	HO cardiovascular disease	Binary	Streptok PC TL cor thrombolys	79291	7929100
690	Diagnosis	HO cardiovascular disease	Binary	PC TL cor thrombol Rx streptok	79291	7929111
691	Diagnosis	HO cardiovascular disease	Binary	PC TL inj therap sub cor a NEC	79292	7929200
692	Diagnosis	HO cardiovascular disease	Binary	Rotary coronary angioplasty	79293	7929300
693	Diagnosis	HO cardiovascular disease	Binary	Insert coronary artery stent	79294	7929400
694	Diagnosis	HO cardiovascular disease	Binary	Insert drug-elut cor art stent	79295	7929500
695	Diagnosis	HO cardiovascular disease	Binary	Percut translum ather cor art	79296	7929600
696	Diagnosis	HO cardiovascular disease	Binary	Oth ther TL coronary a op OS	7929y	7929y00
697	Diagnosis	HO cardiovascular disease	Binary	Oth ther TL coronary a op NOS	7929z	7929z00
698	Diagnosis	HO cardiovascular disease	Binary	Diagn translum coron art ops	792A.	792A.00
699	Diagnosis	HO cardiovascular disease	Binary	Percutan translumin angioscopy	792A0	792A000
700	Diagnosis	HO cardiovascular disease	Binary	Intravas ultrasound coron art	792A1	792A100
701	Diagnosis	HO cardiovascular disease	Binary	Diagn translum cor art op OS	792Ay	792Ay00
702	Diagnosis	HO cardiovascular disease	Binary	Diagn translum cor art op NOS	792Az	792Az00
703	Diagnosis	HO cardiovascular disease	Binary	Repair of coronary artery NEC	792B.	792B.00
704	Diagnosis	HO cardiovascular disease	Binary	Endarterectomy coronary a NEC	792B0	792B000
705	Diagnosis	HO cardiovascular disease	Binary	Repair rupture coronary artery	792B1	792B100
706	Diagnosis	HO cardiovascular disease	Binary	Rep arterioven malf coron art	792B2	792B200
707	Diagnosis	HO cardiovascular disease	Binary	Repair of coronary artery OS	792By	792By00
708	Diagnosis	HO cardiovascular disease	Binary	Repair of coronary artery NOS	792Bz	792Bz00
709	Diagnosis	HO cardiovascular disease	Binary	Other replacement coronary art	792C.	792C.00
710	Diagnosis	HO cardiovascular disease	Binary	Repl coronary a multip methods	792C0	792C000
711	Diagnosis	HO cardiovascular disease	Binary	Replacement coronary artery OS	792Cy	792Cy00
712	Diagnosis	HO cardiovascular disease	Binary	Replacement coronary art NOS	792Cz	792Cz00
713	Diagnosis	HO cardiovascular disease	Binary	Other bypass coronary artery	792D.	792D.00
714	Diagnosis	HO cardiovascular disease	Binary	Other bypass coronary art OS	792Dy	792Dy00
715	Diagnosis	HO cardiovascular disease	Binary	Other bypass coronary art NOS	792Dz	792Dz00
716	Diagnosis	HO cardiovascular disease	Binary	Percutan coronary interventn	792E.	792E.00
717	Diagnosis	HO cardiovascular disease	Binary	Emrgncy percut coronry intrvnt	792E0	792E000
718	Diagnosis	HO cardiovascular disease	Binary	Coronary artery operations OS	792y.	792y.00
719	Diagnosis	HO cardiovascular disease	Binary	Coronary artery operations NOS	792z.	792z.00
720	Diagnosis	HO cardiovascular disease	Binary	CHD medication review	8B3k.	8B3k.00
721	Diagnosis	HO cardiovascular disease	Binary	Rheumatic left ventric.failure	G1yz1	G1yz100
722	Diagnosis	HO cardiovascular disease	Binary	Ischaemic heart disease	G3...	G3...00
723	Diagnosis	HO cardiovascular disease	Binary	Arteriosclerotic heart disease	G3...	G3...11
724	Diagnosis	HO cardiovascular disease	Binary	Atherosclerotic heart disease	G3...	G3...12
725	Diagnosis	HO cardiovascular disease	Binary	IHD - Ischaemic heart disease	G3...	G3...13
726	Diagnosis	HO cardiovascular disease	Binary	Acute myocardial infarction	G30..	G30..00
727	Diagnosis	HO cardiovascular disease	Binary	Attack - heart	G30..	G30..11
728	Diagnosis	HO cardiovascular disease	Binary	Coronary thrombosis	G30..	G30..12
729	Diagnosis	HO cardiovascular disease	Binary	Cardiac rupture - MI	G30..	G30..13
730	Diagnosis	HO cardiovascular disease	Binary	Heart attack	G30..	G30..14
731	Diagnosis	HO cardiovascular disease	Binary	MI - acute myocardial infarct	G30..	G30..15
732	Diagnosis	HO cardiovascular disease	Binary	Thrombosis - coronary	G30..	G30..16
733	Diagnosis	HO cardiovascular disease	Binary	Silent myocardial infarction	G30..	G30..17
734	Diagnosis	HO cardiovascular disease	Binary	Acute anterolateral infarction	G300.	G300.00
735	Diagnosis	HO cardiovascular disease	Binary	Anterior myocard. infarct OS	G301.	G301.00
736	Diagnosis	HO cardiovascular disease	Binary	Acute anteroapical infarction	G3010	G301000
737	Diagnosis	HO cardiovascular disease	Binary	Acute anteroseptal infarction	G3011	G301100
738	Diagnosis	HO cardiovascular disease	Binary	Anterior myocard.infarct NOS	G301z	G301z00
739	Diagnosis	HO cardiovascular disease	Binary	Acute inferolateral infarction	G302.	G302.00
740	Diagnosis	HO cardiovascular disease	Binary	Acute inferoposterior infarct	G303.	G303.00
741	Diagnosis	HO cardiovascular disease	Binary	Posterior myocard.infarct NOS	G304.	G304.00
742	Diagnosis	HO cardiovascular disease	Binary	Lateral myocardial infarct NOS	G305.	G305.00
743	Diagnosis	HO cardiovascular disease	Binary	True posterior myocard.infarct	G306.	G306.00
744	Diagnosis	HO cardiovascular disease	Binary	Acute subendocardial infarct	G307.	G307.00
745	Diagnosis	HO cardiovascular disease	Binary	Acute non-Q wave infarction	G3070	G307000
746	Diagnosis	HO cardiovascular disease	Binary	Acute non-ST seg elevation mi	G3071	G307100
747	Diagnosis	HO cardiovascular disease	Binary	Inferior myocard. infarct NOS	G308.	G308.00
748	Diagnosis	HO cardiovascular disease	Binary	Acute Q-wave infarct	G309.	G309.00
749	Diagnosis	HO cardiovascular disease	Binary	Mural thrombosis	G30A.	G30A.00
750	Diagnosis	HO cardiovascular disease	Binary	Acute posterol myocard infarct	G30B.	G30B.00
751	Diagnosis	HO cardiovascular disease	Binary	Ac transmur MI unspec site	G30X.	G30X.00
752	Diagnosis	HO cardiovascular disease	Binary	Acute ST segment elevation mi	G30X0	G30X000
753	Diagnosis	HO cardiovascular disease	Binary	Other acute myocardial infarct	G30y.	G30y.00
754	Diagnosis	HO cardiovascular disease	Binary	Acute atrial infarction	G30y0	G30y000
755	Diagnosis	HO cardiovascular disease	Binary	Acute papillary muscle infarct	G30y1	G30y100
756	Diagnosis	HO cardiovascular disease	Binary	Acute septal infarction	G30y2	G30y200
757	Diagnosis	HO cardiovascular disease	Binary	Other acute myocardial inf.NOS	G30yz	G30yz00
758	Diagnosis	HO cardiovascular disease	Binary	Acute myocardial infarct. NOS	G30z.	G30z.00
759	Diagnosis	HO cardiovascular disease	Binary	Other acute/subacute IHD	G31..	G31..00
760	Diagnosis	HO cardiovascular disease	Binary	Postmyocardial infarct. syndr.	G310.	G310.00
761	Diagnosis	HO cardiovascular disease	Binary	Dressler's syndrome	G310.	G310.11
762	Diagnosis	HO cardiovascular disease	Binary	Preinfarction syndrome	G311.	G311.00
763	Diagnosis	HO cardiovascular disease	Binary	Crescendo angina	G311.	G311.11
764	Diagnosis	HO cardiovascular disease	Binary	Impending infarction	G311.	G311.12
765	Diagnosis	HO cardiovascular disease	Binary	Unstable angina	G311.	G311.13
766	Diagnosis	HO cardiovascular disease	Binary	Angina at rest	G311.	G311.14
767	Diagnosis	HO cardiovascular disease	Binary	Myocardial infarction aborted	G3110	G311000
768	Diagnosis	HO cardiovascular disease	Binary	MI- myocardial infarct aborted	G3110	G311011
769	Diagnosis	HO cardiovascular disease	Binary	Unstable angina	G3111	G311100
770	Diagnosis	HO cardiovascular disease	Binary	Angina at rest	G3112	G311200
771	Diagnosis	HO cardiovascular disease	Binary	Refractory angina	G3113	G311300
772	Diagnosis	HO cardiovascular disease	Binary	Worsening angina	G3114	G311400
773	Diagnosis	HO cardiovascular disease	Binary	Acute coronary syndrome	G3115	G311500
774	Diagnosis	HO cardiovascular disease	Binary	Preinfarction syndrome NOS	G311z	G311z00
775	Diagnosis	HO cardiovascular disease	Binary	Coron thromb/not result in MI	G312.	G312.00
776	Diagnosis	HO cardiovascular disease	Binary	Other acute/subacute IHD	G31y.	G31y.00
777	Diagnosis	HO cardiovascular disease	Binary	Acute coronary insufficiency	G31y0	G31y000
778	Diagnosis	HO cardiovascular disease	Binary	Microinfarction of heart	G31y1	G31y100
779	Diagnosis	HO cardiovascular disease	Binary	Subendocardial ischaemia	G31y2	G31y200
780	Diagnosis	HO cardiovascular disease	Binary	Transient myocardial ischaemia	G31y3	G31y300
781	Diagnosis	HO cardiovascular disease	Binary	Other acute/subacute IHD NOS	G31yz	G31yz00
782	Diagnosis	HO cardiovascular disease	Binary	Old myocardial infarction	G32..	G32..00
783	Diagnosis	HO cardiovascular disease	Binary	Healed myocardial infarction	G32..	G32..11
784	Diagnosis	HO cardiovascular disease	Binary	Personal history of MI	G32..	G32..12
785	Diagnosis	HO cardiovascular disease	Binary	Angina pectoris	G33..	G33..00
786	Diagnosis	HO cardiovascular disease	Binary	Angina decubitus	G330.	G330.00
787	Diagnosis	HO cardiovascular disease	Binary	Nocturnal angina	G3300	G330000
788	Diagnosis	HO cardiovascular disease	Binary	Angina decubitus NOS	G330z	G330z00
789	Diagnosis	HO cardiovascular disease	Binary	Prinzmetal's angina	G331.	G331.00
790	Diagnosis	HO cardiovascular disease	Binary	Variant angina pectoris	G331.	G331.11
791	Diagnosis	HO cardiovascular disease	Binary	Coronary artery spasm	G332.	G332.00
792	Diagnosis	HO cardiovascular disease	Binary	Angina pectoris NOS	G33z.	G33z.00
793	Diagnosis	HO cardiovascular disease	Binary	Status anginosus	G33z0	G33z000
794	Diagnosis	HO cardiovascular disease	Binary	Stenocardia	G33z1	G33z100
795	Diagnosis	HO cardiovascular disease	Binary	Syncope anginosa	G33z2	G33z200
796	Diagnosis	HO cardiovascular disease	Binary	Angina on effort	G33z3	G33z300
797	Diagnosis	HO cardiovascular disease	Binary	Ischaemic chest pain	G33z4	G33z400
798	Diagnosis	HO cardiovascular disease	Binary	Post infarct angina	G33z5	G33z500
799	Diagnosis	HO cardiovascular disease	Binary	New onset angina	G33z6	G33z600
800	Diagnosis	HO cardiovascular disease	Binary	Stable angina	G33z7	G33z700
801	Diagnosis	HO cardiovascular disease	Binary	Angina pectoris NOS	G33zz	G33zz00
802	Diagnosis	HO cardiovascular disease	Binary	Other chr.ischaemic heart dis.	G34..	G34..00
803	Diagnosis	HO cardiovascular disease	Binary	Coronary atherosclerosis	G340.	G340.00
804	Diagnosis	HO cardiovascular disease	Binary	Triple vessel disease - heart	G340.	G340.11
805	Diagnosis	HO cardiovascular disease	Binary	Coronary artery disease	G340.	G340.12
806	Diagnosis	HO cardiovascular disease	Binary	Single coronary vessel disease	G3400	G340000
807	Diagnosis	HO cardiovascular disease	Binary	Double coronary vessel disease	G3401	G340100
808	Diagnosis	HO cardiovascular disease	Binary	Aneurysm of heart	G341.	G341.00
809	Diagnosis	HO cardiovascular disease	Binary	Cardiac aneurysm	G341.	G341.11
810	Diagnosis	HO cardiovascular disease	Binary	Ventricular cardiac aneurysm	G3410	G341000
811	Diagnosis	HO cardiovascular disease	Binary	Other cardiac wall aneurysm	G3411	G341100
812	Diagnosis	HO cardiovascular disease	Binary	Mural cardiac aneurysm	G3411	G341111
813	Diagnosis	HO cardiovascular disease	Binary	Aneurysm of coronary vessels	G3412	G341200
814	Diagnosis	HO cardiovascular disease	Binary	Acquired A-V fistula of heart	G3413	G341300
815	Diagnosis	HO cardiovascular disease	Binary	Aneurysm of heart NOS	G341z	G341z00
816	Diagnosis	HO cardiovascular disease	Binary	Atherosclerotic cardiovasc dis	G342.	G342.00
817	Diagnosis	HO cardiovascular disease	Binary	Ischaemic cardiomyopathy	G343.	G343.00
818	Diagnosis	HO cardiovascular disease	Binary	Silent myocardial ischaemia	G344.	G344.00
819	Diagnosis	HO cardiovascular disease	Binary	Other specif. chronic IHD	G34y.	G34y.00
820	Diagnosis	HO cardiovascular disease	Binary	Chronic coronary insufficiency	G34y0	G34y000
821	Diagnosis	HO cardiovascular disease	Binary	Chronic myocardial ischaemia	G34y1	G34y100
822	Diagnosis	HO cardiovascular disease	Binary	Other specif.chronic IHD NOS	G34yz	G34yz00
823	Diagnosis	HO cardiovascular disease	Binary	Other chronic IHD NOS	G34z.	G34z.00
824	Diagnosis	HO cardiovascular disease	Binary	Asymptomatic CHD	G34z0	G34z000
825	Diagnosis	HO cardiovascular disease	Binary	Subseqnt myocardial infarction	G35..	G35..00
826	Diagnosis	HO cardiovascular disease	Binary	Subsqnt myocrd infarc/ant wall	G350.	G350.00
827	Diagnosis	HO cardiovascular disease	Binary	Subsqnt myocrd infarc/inf wall	G351.	G351.00
828	Diagnosis	HO cardiovascular disease	Binary	Subseq myo infarct other sites	G353.	G353.00
829	Diagnosis	HO cardiovascular disease	Binary	Subseq MI of unspec site	G35X.	G35X.00
830	Diagnosis	HO cardiovascular disease	Binary	Certain curnt comp fol acut MI	G36..	G36..00
831	Diagnosis	HO cardiovascular disease	Binary	Haempericrd/cur comp fol ac MI	G360.	G360.00
832	Diagnosis	HO cardiovascular disease	Binary	Atrl sept def/c comp fol ac MI	G361.	G361.00
833	Diagnosis	HO cardiovascular disease	Binary	Vent sep def/c comp fol ac MI	G362.	G362.00
834	Diagnosis	HO cardiovascular disease	Binary	Rup cd w w't h'mpc/cmp f ac MI	G363.	G363.00
835	Diagnosis	HO cardiovascular disease	Binary	Rp chord tend/c cmp fol ac MI	G364.	G364.00
836	Diagnosis	HO cardiovascular disease	Binary	Rp papilr musc/c cmp fol ac MI	G365.	G365.00
837	Diagnosis	HO cardiovascular disease	Binary	Thrm/atr,au ap&vnt/c cp f a MI	G366.	G366.00
838	Diagnosis	HO cardiovascular disease	Binary	Cardiac syndrome X	G37..	G37..00
839	Diagnosis	HO cardiovascular disease	Binary	Postoperative MI	G38..	G38..00
840	Diagnosis	HO cardiovascular disease	Binary	Postop transmur MI inf wall	G380.	G380.00
841	Diagnosis	HO cardiovascular disease	Binary	Postop transm MI inferior wall	G381.	G381.00
842	Diagnosis	HO cardiovascular disease	Binary	Postop transm MI other sites	G382.	G382.00
843	Diagnosis	HO cardiovascular disease	Binary	Postop transm MI unspec site	G383.	G383.00
844	Diagnosis	HO cardiovascular disease	Binary	Postop subendocardial MI	G384.	G384.00
845	Diagnosis	HO cardiovascular disease	Binary	Postop MI,unspec	G38z.	G38z.00
846	Diagnosis	HO cardiovascular disease	Binary	Coronary microvascular disease	G39..	G39..00
847	Diagnosis	HO cardiovascular disease	Binary	Ischaemic heart disease OS	G3y..	G3y..00
848	Diagnosis	HO cardiovascular disease	Binary	Ischaemic heart disease NOS	G3z..	G3z..00
849	Diagnosis	HO cardiovascular disease	Binary	Acute/subacute endocarditis	G51..	G51..00
850	Diagnosis	HO cardiovascular disease	Binary	Acute/subac.bacter.endocardit.	G510.	G510.00
851	Diagnosis	HO cardiovascular disease	Binary	Bacterial endocarditis	G510.	G510.11
852	Diagnosis	HO cardiovascular disease	Binary	Acute bacterial endocarditis	G5100	G510000
853	Diagnosis	HO cardiovascular disease	Binary	Subacute bacter.endocardit-SBE	G5101	G510100
854	Diagnosis	HO cardiovascular disease	Binary	Chronic bacterial endocarditis	G5102	G510200
855	Diagnosis	HO cardiovascular disease	Binary	Acute/subac.bact.endocard.NOS	G510z	G510z00
856	Diagnosis	HO cardiovascular disease	Binary	Ac./subac.inf.endocard.+dis.EC	G511.	G511.00
857	Diagnosis	HO cardiovascular disease	Binary	Endocarditis - monilial	G5110	G511000
858	Diagnosis	HO cardiovascular disease	Binary	Endocarditis - coxsackie	G5111	G511100
859	Diagnosis	HO cardiovascular disease	Binary	Endocarditis - gonococcal	G5112	G511200
860	Diagnosis	HO cardiovascular disease	Binary	Endocarditis - meningococcal	G5113	G511300
861	Diagnosis	HO cardiovascular disease	Binary	Endocarditis - typhoid	G5114	G511400
862	Diagnosis	HO cardiovascular disease	Binary	Endocarditis - blastomycosis	G5115	G511500
863	Diagnosis	HO cardiovascular disease	Binary	Endocarditis - Q fever	G5116	G511600
864	Diagnosis	HO cardiovascular disease	Binary	Infect.endocarditis+dis EC,NOS	G511z	G511z00
865	Diagnosis	HO cardiovascular disease	Binary	Acute/subacute endocard. unsp.	G51z.	G51z.00
866	Diagnosis	HO cardiovascular disease	Binary	Acute endocarditis NOS	G51z0	G51z000
867	Diagnosis	HO cardiovascular disease	Binary	Acute myoendocarditis NOS	G51z1	G51z100
868	Diagnosis	HO cardiovascular disease	Binary	Acute periendocarditis NOS	G51z2	G51z200
869	Diagnosis	HO cardiovascular disease	Binary	Subacute endocarditis NOS	G51z3	G51z300
870	Diagnosis	HO cardiovascular disease	Binary	Subacute myoendocarditis NOS	G51z4	G51z400
871	Diagnosis	HO cardiovascular disease	Binary	Subacute periendocarditis NOS	G51z5	G51z500
872	Diagnosis	HO cardiovascular disease	Binary	Acute/subac.endocard.unsp.NOS	G51zz	G51zz00
873	Diagnosis	HO cardiovascular disease	Binary	Mitral valve incompetence	G540.	G540.00
874	Diagnosis	HO cardiovascular disease	Binary	Mitral valve insufficiency	G540.	G540.12
875	Diagnosis	HO cardiovascular disease	Binary	Mitral valve regurgitation	G540.	G540.14
876	Diagnosis	HO cardiovascular disease	Binary	Mitral valve prolapse	G540.	G540.15
877	Diagnosis	HO cardiovascular disease	Binary	Mitral regurgitation	G540.	G540.16
878	Diagnosis	HO cardiovascular disease	Binary	Mitral incompetence, non-rheum	G5400	G540000
879	Diagnosis	HO cardiovascular disease	Binary	Mitral incompetence-cause unsp	G5401	G540100
880	Diagnosis	HO cardiovascular disease	Binary	Mitral valve prolapse	G5402	G540200
881	Diagnosis	HO cardiovascular disease	Binary	Mitral valve leaf prolapse	G5403	G540300
882	Diagnosis	HO cardiovascular disease	Binary	Mitral valve disorders NOS	G540z	G540z00
883	Diagnosis	HO cardiovascular disease	Binary	Valvular heart disease	G54z5	G54z500
884	Diagnosis	HO cardiovascular disease	Binary	Cardiomyopathy	G55..	G55..00
885	Diagnosis	HO cardiovascular disease	Binary	Endomyocardial fibrosis	G550.	G550.00
886	Diagnosis	HO cardiovascular disease	Binary	Hypertroph.obstr.cardiomyop.	G551.	G551.00
887	Diagnosis	HO cardiovascular disease	Binary	Obscure African cardiomyopathy	G552.	G552.00
888	Diagnosis	HO cardiovascular disease	Binary	Becker's disease	G552.	G552.11
889	Diagnosis	HO cardiovascular disease	Binary	Endocardial fibroelastosis	G553.	G553.00
890	Diagnosis	HO cardiovascular disease	Binary	Other primary cardiomyopathies	G554.	G554.00
891	Diagnosis	HO cardiovascular disease	Binary	Congestive cardiomyopathy	G5540	G554000
892	Diagnosis	HO cardiovascular disease	Binary	Congestive obstr.cardiomyop.	G5540	G554011
893	Diagnosis	HO cardiovascular disease	Binary	Constrictive cardiomyopathy	G5541	G554100
894	Diagnosis	HO cardiovascular disease	Binary	Familial cardiomyopathy	G5542	G554200
895	Diagnosis	HO cardiovascular disease	Binary	Hypertrophic cardiomyopathy	G5543	G554300
896	Diagnosis	HO cardiovascular disease	Binary	Primary dilated cardiomyopathy	G5544	G554400
897	Diagnosis	HO cardiovascular disease	Binary	Takotsubo cardiomyopathy	G5545	G554500
898	Diagnosis	HO cardiovascular disease	Binary	Stress cardiomyopathy	G5545	G554511
899	Diagnosis	HO cardiovascular disease	Binary	Other primary cardiomyop. NOS	G554z	G554z00
900	Diagnosis	HO cardiovascular disease	Binary	Alcoholic cardiomyopathy	G555.	G555.00
901	Diagnosis	HO cardiovascular disease	Binary	Cardiomyopathy in Chagas's dis	G556.	G556.00
902	Diagnosis	HO cardiovascular disease	Binary	Nutrit./metabol.cardiomyopathy	G557.	G557.00
903	Diagnosis	HO cardiovascular disease	Binary	Amyloid heart disease	G5570	G557000
904	Diagnosis	HO cardiovascular disease	Binary	Cardiac amyloidosis	G5570	G557011
905	Diagnosis	HO cardiovascular disease	Binary	Beriberi heart disease	G5571	G557100
906	Diagnosis	HO cardiovascular disease	Binary	Cardiac glycogenosis	G5572	G557200
907	Diagnosis	HO cardiovascular disease	Binary	Gouty tophi of heart	G5573	G557300
908	Diagnosis	HO cardiovascular disease	Binary	Mucopolysaccharidosis cardiop.	G5574	G557400
909	Diagnosis	HO cardiovascular disease	Binary	Thyrotoxic heart disease	G5575	G557500
910	Diagnosis	HO cardiovascular disease	Binary	Nutrit/metabol cardiomyop. NOS	G557z	G557z00
911	Diagnosis	HO cardiovascular disease	Binary	Degeneration fatty heart	G557z	G557z11
912	Diagnosis	HO cardiovascular disease	Binary	Fatty degeneration heart	G557z	G557z12
913	Diagnosis	HO cardiovascular disease	Binary	Fatty infiltration heart	G557z	G557z13
914	Diagnosis	HO cardiovascular disease	Binary	Cardiomyopathy in disease EC	G558.	G558.00
915	Diagnosis	HO cardiovascular disease	Binary	Friedreich's ataxia cardiomyop	G5580	G558000
916	Diagnosis	HO cardiovascular disease	Binary	Myotonic dystrophy cardiomyop.	G5581	G558100
917	Diagnosis	HO cardiovascular disease	Binary	Dystrophic cardiomyopathy	G5582	G558200
918	Diagnosis	HO cardiovascular disease	Binary	Sarcoid heart disease	G5583	G558300
919	Diagnosis	HO cardiovascular disease	Binary	Amyloid cardiomyopathy	G5584	G558400
920	Diagnosis	HO cardiovascular disease	Binary	Cardiomyopathy in dis. EC NOS	G558z	G558z00
921	Diagnosis	HO cardiovascular disease	Binary	Arrhy right ventric cardiomyop	G559.	G559.00
922	Diagnosis	HO cardiovascular disease	Binary	Tachycardiomyopathy	G55A.	G55A.00
923	Diagnosis	HO cardiovascular disease	Binary	Tachycardia-induced cardiomyop	G55A.	G55A.11
924	Diagnosis	HO cardiovascular disease	Binary	Secondary cardiomyopathy NOS	G55y.	G55y.00
925	Diagnosis	HO cardiovascular disease	Binary	Second.dilated cardiomyopathy	G55y.	G55y.11
926	Diagnosis	HO cardiovascular disease	Binary	Cardiomyop due/drgs+oth ext ag	G55y0	G55y000
927	Diagnosis	HO cardiovascular disease	Binary	Cardiomyopathy NOS	G55z.	G55z.00
928	Diagnosis	HO cardiovascular disease	Binary	Cardiac dysrhythmias	G57..	G57..00
929	Diagnosis	HO cardiovascular disease	Binary	Cardiac arrhythmias	G57..	G57..11
930	Diagnosis	HO cardiovascular disease	Binary	Paroxysmal supravent.tachycard	G570.	G570.00
931	Diagnosis	HO cardiovascular disease	Binary	Paroxysmal atrial tachycardia	G5700	G570000
932	Diagnosis	HO cardiovascular disease	Binary	Paroxysmal A-V tachycardia	G5701	G570100
933	Diagnosis	HO cardiovascular disease	Binary	Paroxysmal junctional tachyc.	G5702	G570200
934	Diagnosis	HO cardiovascular disease	Binary	Paroxysmal nodal tachycardia	G5703	G570300
935	Diagnosis	HO cardiovascular disease	Binary	Paroxysm.supravent.tachyc. NOS	G570z	G570z00
936	Diagnosis	HO cardiovascular disease	Binary	Paroxysmal ventric. tachycard.	G571.	G571.00
937	Diagnosis	HO cardiovascular disease	Binary	Ventricular tachycardia	G571.	G571.11
938	Diagnosis	HO cardiovascular disease	Binary	Paroxysmal tachycardia unspec.	G572.	G572.00
939	Diagnosis	HO cardiovascular disease	Binary	Essential paroxysmal tachyc.	G5720	G572000
940	Diagnosis	HO cardiovascular disease	Binary	Bouveret-Hoffmann syndrome	G5721	G572100
941	Diagnosis	HO cardiovascular disease	Binary	Paroxysmal tachycardia NOS	G572z	G572z00
942	Diagnosis	HO cardiovascular disease	Binary	Atrial fibrillation/flutter	G573.	G573.00
943	Diagnosis	HO cardiovascular disease	Binary	Atrial fibrillation	G5730	G573000
944	Diagnosis	HO cardiovascular disease	Binary	Atrial flutter	G5731	G573100
945	Diagnosis	HO cardiovascular disease	Binary	Paroxysmal atrial fibrillation	G5732	G573200
946	Diagnosis	HO cardiovascular disease	Binary	Non-rheumatic atrial fibrill	G5733	G573300
947	Diagnosis	HO cardiovascular disease	Binary	Permanent atrial fibrillation	G5734	G573400
948	Diagnosis	HO cardiovascular disease	Binary	Persistent atrial fibrillation	G5735	G573500
949	Diagnosis	HO cardiovascular disease	Binary	Paroxysmal atrial flutter	G5736	G573600
950	Diagnosis	HO cardiovascular disease	Binary	Atrial fibrillat./flutter NOS	G573z	G573z00
951	Diagnosis	HO cardiovascular disease	Binary	Ventricular fibrillat./flutter	G574.	G574.00
952	Diagnosis	HO cardiovascular disease	Binary	Ventricular fibrillation	G5740	G574000
953	Diagnosis	HO cardiovascular disease	Binary	Cardiac arrest-VF	G5740	G574011
954	Diagnosis	HO cardiovascular disease	Binary	Ventricular flutter	G5741	G574100
955	Diagnosis	HO cardiovascular disease	Binary	Ventric.fibrillat./flutter NOS	G574z	G574z00
956	Diagnosis	HO cardiovascular disease	Binary	Cardiac arrest	G575.	G575.00
957	Diagnosis	HO cardiovascular disease	Binary	Cardio-respiratory arrest	G575.	G575.11
958	Diagnosis	HO cardiovascular disease	Binary	Asystole	G575.	G575.12
959	Diagnosis	HO cardiovascular disease	Binary	Cardiac arrest+successfl resus	G5750	G575000
960	Diagnosis	HO cardiovascular disease	Binary	Suddn cardiac death,so descrbd	G5751	G575100
961	Diagnosis	HO cardiovascular disease	Binary	Electrom diss success resus	G5752	G575200
962	Diagnosis	HO cardiovascular disease	Binary	Electromechanical dissociation	G5753	G575300
963	Diagnosis	HO cardiovascular disease	Binary	Cardiac arrest, unspecified	G575z	G575z00
964	Diagnosis	HO cardiovascular disease	Binary	Ectopic beats	G576.	G576.00
965	Diagnosis	HO cardiovascular disease	Binary	Premature beats	G576.	G576.11
966	Diagnosis	HO cardiovascular disease	Binary	Ectopic beats unspecified	G5760	G576000
967	Diagnosis	HO cardiovascular disease	Binary	Extrasystoles	G5760	G576011
968	Diagnosis	HO cardiovascular disease	Binary	Supraventricular ectopic beats	G5761	G576100
969	Diagnosis	HO cardiovascular disease	Binary	Ventricular ectopic beats	G5762	G576200
970	Diagnosis	HO cardiovascular disease	Binary	Atrial premature depolarizatn	G5763	G576300
971	Diagnosis	HO cardiovascular disease	Binary	Junctional premat depolarizatn	G5764	G576400
972	Diagnosis	HO cardiovascular disease	Binary	Ventriculr premat depolarizatn	G5765	G576500
973	Diagnosis	HO cardiovascular disease	Binary	Ectopic beats NOS	G576z	G576z00
974	Diagnosis	HO cardiovascular disease	Binary	Sinus arrhythmia	G577.	G577.00
975	Diagnosis	HO cardiovascular disease	Binary	Atrial standstill	G578.	G578.00
976	Diagnosis	HO cardiovascular disease	Binary	Other cardiac dysrhythmias	G57y.	G57y.00
977	Diagnosis	HO cardiovascular disease	Binary	Pulsus alternans	G57y.	G57y.11
978	Diagnosis	HO cardiovascular disease	Binary	Pulse missed beats	G57y.	G57y.12
979	Diagnosis	HO cardiovascular disease	Binary	Skipped beat	G57y.	G57y.13
980	Diagnosis	HO cardiovascular disease	Binary	Heart beats irregular	G57y.	G57y.14
981	Diagnosis	HO cardiovascular disease	Binary	Persistent sinus bradycardia	G57y0	G57y000
982	Diagnosis	HO cardiovascular disease	Binary	Severe sinus bradycardia	G57y1	G57y100
983	Diagnosis	HO cardiovascular disease	Binary	Brugada syndrome	G57y2	G57y200
984	Diagnosis	HO cardiovascular disease	Binary	Sick sinus syndrome	G57y3	G57y300
985	Diagnosis	HO cardiovascular disease	Binary	Sinoatrial node dysfunct. NOS	G57y4	G57y400
986	Diagnosis	HO cardiovascular disease	Binary	Wandering atrial pacemaker	G57y5	G57y500
987	Diagnosis	HO cardiovascular disease	Binary	Nodal rhythm disorder	G57y6	G57y600
988	Diagnosis	HO cardiovascular disease	Binary	Sinus tachycardia	G57y7	G57y700
989	Diagnosis	HO cardiovascular disease	Binary	Bigeminal pulse	G57y8	G57y800
990	Diagnosis	HO cardiovascular disease	Binary	Supraventric. tachycardia NOS	G57y9	G57y900
991	Diagnosis	HO cardiovascular disease	Binary	Re-entry ventriculr arrhythmia	G57yA	G57yA00
992	Diagnosis	HO cardiovascular disease	Binary	Other cardiac dysrhythmia NOS	G57yz	G57yz00
993	Diagnosis	HO cardiovascular disease	Binary	Cardiac dysrhythmia NOS	G57z.	G57z.00
994	Diagnosis	HO cardiovascular disease	Binary	Heart failure	G58..	G58..00
995	Diagnosis	HO cardiovascular disease	Binary	Cardiac failure	G58..	G58..11
996	Diagnosis	HO cardiovascular disease	Binary	Congestive heart failure	G580.	G580.00
997	Diagnosis	HO cardiovascular disease	Binary	Congestive cardiac failure	G580.	G580.11
998	Diagnosis	HO cardiovascular disease	Binary	Right heart failure	G580.	G580.12
999	Diagnosis	HO cardiovascular disease	Binary	Right ventricular failure	G580.	G580.13
1000	Diagnosis	HO cardiovascular disease	Binary	Biventricular failure	G580.	G580.14
1001	Diagnosis	HO cardiovascular disease	Binary	Acute congestive heart failure	G5800	G580000
1002	Diagnosis	HO cardiovascular disease	Binary	Chroncongestive heart failure	G5801	G580100
1003	Diagnosis	HO cardiovascular disease	Binary	Decompensated cardiac failure	G5802	G580200
1004	Diagnosis	HO cardiovascular disease	Binary	Compensated cardiac failure	G5803	G580300
1005	Diagnosis	HO cardiovascular disease	Binary	Cong heart fail due valv dis	G5804	G580400
1006	Diagnosis	HO cardiovascular disease	Binary	Left ventricular failure	G581.	G581.00
1007	Diagnosis	HO cardiovascular disease	Binary	Asthma - cardiac	G581.	G581.11
1008	Diagnosis	HO cardiovascular disease	Binary	Pulmonary oedema - acute	G581.	G581.12
1009	Diagnosis	HO cardiovascular disease	Binary	Impaired left ventricular func	G581.	G581.13
1010	Diagnosis	HO cardiovascular disease	Binary	Acute left ventricular failure	G5810	G581000
1011	Diagnosis	HO cardiovascular disease	Binary	Acute heart failure	G582.	G582.00
1012	Diagnosis	HO cardiovascular disease	Binary	Heart failure norm eject frac	G583.	G583.00
1013	Diagnosis	HO cardiovascular disease	Binary	HFNEF - heart fail norm ej fra	G583.	G583.11
1014	Diagnosis	HO cardiovascular disease	Binary	HF preserved ejection fraction	G583.	G583.12
1015	Diagnosis	HO cardiovascular disease	Binary	Right ventricular failure	G584.	G584.00
1016	Diagnosis	HO cardiovascular disease	Binary	Heart failure NOS	G58z.	G58z.00
1017	Diagnosis	HO cardiovascular disease	Binary	Weak heart	G58z.	G58z.11
1018	Diagnosis	HO cardiovascular disease	Binary	Cardiac failure NOS	G58z.	G58z.12
1019	Diagnosis	HO cardiovascular disease	Binary	Cardiomegaly	G5y3.	G5y3.00
1020	Diagnosis	HO cardiovascular disease	Binary	Dilatation - cardiac	G5y3.	G5y3.11
1021	Diagnosis	HO cardiovascular disease	Binary	Atrial dilatation	G5y30	G5y3000
1022	Diagnosis	HO cardiovascular disease	Binary	Ventricular dilatation	G5y31	G5y3100
1023	Diagnosis	HO cardiovascular disease	Binary	Cardiac dilatation NOS	G5y32	G5y3200
1024	Diagnosis	HO cardiovascular disease	Binary	Atrial hypertrophy	G5y33	G5y3300
1025	Diagnosis	HO cardiovascular disease	Binary	Ventricular hypertrophy	G5y34	G5y3400
1026	Diagnosis	HO cardiovascular disease	Binary	Left ventricular hypertrophy	G5y34	G5y3411
1027	Diagnosis	HO cardiovascular disease	Binary	Cardiac hypertrophy NOS	G5y35	G5y3500
1028	Diagnosis	HO cardiovascular disease	Binary	Right ventricular dilatation	G5y36	G5y3600
1029	Diagnosis	HO cardiovascular disease	Binary	Cardiomegaly NOS	G5y3z	G5y3z00
1030	Diagnosis	HO cardiovascular disease	Binary	Intracerebral haemorrhage	G61..	G61..00
1031	Diagnosis	HO cardiovascular disease	Binary	CVA -intracerebral haemorrhage	G61..	G61..11
1032	Diagnosis	HO cardiovascular disease	Binary	Stroke - intracerebral haem'ge	G61..	G61..12
1033	Diagnosis	HO cardiovascular disease	Binary	Cortical haemorrhage	G610.	G610.00
1034	Diagnosis	HO cardiovascular disease	Binary	Internal capsule haemorrhage	G611.	G611.00
1035	Diagnosis	HO cardiovascular disease	Binary	Basal nucleus haemorrhage	G612.	G612.00
1036	Diagnosis	HO cardiovascular disease	Binary	Cerebellar haemorrhage	G613.	G613.00
1037	Diagnosis	HO cardiovascular disease	Binary	Pontine haemorrhage	G614.	G614.00
1038	Diagnosis	HO cardiovascular disease	Binary	Bulbar haemorrhage	G615.	G615.00
1039	Diagnosis	HO cardiovascular disease	Binary	External capsule haemorrhage	G616.	G616.00
1040	Diagnosis	HO cardiovascular disease	Binary	Intrcereb haem,intraventriculr	G617.	G617.00
1041	Diagnosis	HO cardiovascular disease	Binary	Intracerebrl haem,multip local	G618.	G618.00
1042	Diagnosis	HO cardiovascular disease	Binary	Lobar cerebral haemorrhage	G619.	G619.00
1043	Diagnosis	HO cardiovascular disease	Binary	Intracer haem hemisph, unsp	G61X.	G61X.00
1044	Diagnosis	HO cardiovascular disease	Binary	Left side intracereb haem unsp	G61X0	G61X000
1045	Diagnosis	HO cardiovascular disease	Binary	Right side intracer haem unsp	G61X1	G61X100
1046	Diagnosis	HO cardiovascular disease	Binary	Intracerebral haemorrhage NOS	G61z.	G61z.00
1047	Diagnosis	HO cardiovascular disease	Binary	Cerebral arterial occlusion	G64..	G64..00
1048	Diagnosis	HO cardiovascular disease	Binary	CVA- cerebral artery occlusion	G64..	G64..11
1049	Diagnosis	HO cardiovascular disease	Binary	Infarction - cerebral	G64..	G64..12
1050	Diagnosis	HO cardiovascular disease	Binary	Stroke - cerebral art occlus	G64..	G64..13
1051	Diagnosis	HO cardiovascular disease	Binary	Cerebral thrombosis	G640.	G640.00
1052	Diagnosis	HO cardiovascular disease	Binary	Cerebr infct/throm/cerebrl art	G6400	G640000
1053	Diagnosis	HO cardiovascular disease	Binary	Cerebral embolism	G641.	G641.00
1054	Diagnosis	HO cardiovascular disease	Binary	Cerebral embolus	G641.	G641.11
1055	Diagnosis	HO cardiovascular disease	Binary	Cerebr infct/embol/cerebrl art	G6410	G641000
1056	Diagnosis	HO cardiovascular disease	Binary	Cerebral infarction NOS	G64z.	G64z.00
1057	Diagnosis	HO cardiovascular disease	Binary	Brainstem infarction NOS	G64z.	G64z.11
1058	Diagnosis	HO cardiovascular disease	Binary	Cerebellar infarction	G64z.	G64z.12
1059	Diagnosis	HO cardiovascular disease	Binary	Brainstem infarction	G64z0	G64z000
1060	Diagnosis	HO cardiovascular disease	Binary	Wallenberg syndrome	G64z1	G64z100
1061	Diagnosis	HO cardiovascular disease	Binary	Lateral medullary syndrome	G64z1	G64z111
1062	Diagnosis	HO cardiovascular disease	Binary	Left sided cerebral infarction	G64z2	G64z200
1063	Diagnosis	HO cardiovascular disease	Binary	Right sided cerebral infarct	G64z3	G64z300
1064	Diagnosis	HO cardiovascular disease	Binary	Infarction of basal ganglia	G64z4	G64z400
1065	Diagnosis	HO cardiovascular disease	Binary	Transient cerebral ischaemia	G65..	G65..00
1066	Diagnosis	HO cardiovascular disease	Binary	Drop attack	G65..	G65..11
1067	Diagnosis	HO cardiovascular disease	Binary	Transient ischaemic attack	G65..	G65..12
1068	Diagnosis	HO cardiovascular disease	Binary	Vertebro-basilar insufficiency	G65..	G65..13
1069	Diagnosis	HO cardiovascular disease	Binary	Basilar artery syndrome	G650.	G650.00
1070	Diagnosis	HO cardiovascular disease	Binary	Insufficiency - basilar artery	G650.	G650.11
1071	Diagnosis	HO cardiovascular disease	Binary	Vertebral artery syndrome	G651.	G651.00
1072	Diagnosis	HO cardiovascular disease	Binary	Vertebro-basilar artery syndrm	G6510	G651000
1073	Diagnosis	HO cardiovascular disease	Binary	Subclavian steal syndrome	G652.	G652.00
1074	Diagnosis	HO cardiovascular disease	Binary	Carotid artery syn hemispheric	G653.	G653.00
1075	Diagnosis	HO cardiovascular disease	Binary	Multi&bilat precerebrl art syn	G654.	G654.00
1076	Diagnosis	HO cardiovascular disease	Binary	Transient global amnesia	G655.	G655.00
1077	Diagnosis	HO cardiovascular disease	Binary	Vertebrobasilar insufficiency	G656.	G656.00
1078	Diagnosis	HO cardiovascular disease	Binary	Carotid terr trans ischaem att	G657.	G657.00
1079	Diagnosis	HO cardiovascular disease	Binary	Other transient cerebral isch.	G65y.	G65y.00
1080	Diagnosis	HO cardiovascular disease	Binary	Transient cerebral ischaem.NOS	G65z.	G65z.00
1081	Diagnosis	HO cardiovascular disease	Binary	Impending CVA	G65z0	G65z000
1082	Diagnosis	HO cardiovascular disease	Binary	Intermittent CVA	G65z1	G65z100
1083	Diagnosis	HO cardiovascular disease	Binary	Transient cerebral ischaem.NOS	G65zz	G65zz00
1084	Diagnosis	HO cardiovascular disease	Binary	Stroke/CVA unspecified	G66..	G66..00
1085	Diagnosis	HO cardiovascular disease	Binary	CVA unspecified	G66..	G66..11
1086	Diagnosis	HO cardiovascular disease	Binary	Stroke unspecified	G66..	G66..12
1087	Diagnosis	HO cardiovascular disease	Binary	CVA - Cerebrovascular acc unsp	G66..	G66..13
1088	Diagnosis	HO cardiovascular disease	Binary	Middle cerebral artery syndrm	G660.	G660.00
1089	Diagnosis	HO cardiovascular disease	Binary	Anterior cerebral artery syn	G661.	G661.00
1090	Diagnosis	HO cardiovascular disease	Binary	Posterior cerebral artery syn	G662.	G662.00
1091	Diagnosis	HO cardiovascular disease	Binary	Brain stem stroke syndrome	G663.	G663.00
1092	Diagnosis	HO cardiovascular disease	Binary	Cerebellar stroke syndrome	G664.	G664.00
1093	Diagnosis	HO cardiovascular disease	Binary	Pure motor lacunar syndrome	G665.	G665.00
1094	Diagnosis	HO cardiovascular disease	Binary	Pure sensory lacunar syndrome	G666.	G666.00
1095	Diagnosis	HO cardiovascular disease	Binary	Left sided CVA	G667.	G667.00
1096	Diagnosis	HO cardiovascular disease	Binary	Right sided CVA	G668.	G668.00
1097	Diagnosis	HO cardiovascular disease	Binary	Cere palsy not cong/infant ac	G669.	G669.00
1098	Diagnosis	HO cardiovascular disease	Binary	Cer inf,un oc/st precer art	G6W..	G6W..00
1099	Diagnosis	HO cardiovascular disease	Binary	Cereb in/uns oc,stn/cereb a	G6X..	G6X..00
1100	Diagnosis	HO cardiovascular disease	Binary	Atherosclerosis	G70..	G70..00
1101	Diagnosis	HO cardiovascular disease	Binary	Arteriosclerosis	G70..	G70..11
1102	Diagnosis	HO cardiovascular disease	Binary	Aortic atherosclerosis	G700.	G700.00
1103	Diagnosis	HO cardiovascular disease	Binary	Aorto-iliac disease	G700.	G700.11
1104	Diagnosis	HO cardiovascular disease	Binary	Renal artery atherosclerosis	G701.	G701.00
1105	Diagnosis	HO cardiovascular disease	Binary	Atheroscler ren art stenosis	G7010	G701000
1106	Diagnosis	HO cardiovascular disease	Binary	ARAS-Atheroscler ren art sten	G7010	G701011
1107	Diagnosis	HO cardiovascular disease	Binary	Extremity artery atheroma	G702.	G702.00
1108	Diagnosis	HO cardiovascular disease	Binary	Monckeberg's medial sclerosis	G7020	G702000
1109	Diagnosis	HO cardiovascular disease	Binary	Extremity artery atheroma NOS	G702z	G702z00
1110	Diagnosis	HO cardiovascular disease	Binary	Acquired renal artery stenosis	G703.	G703.00
1111	Diagnosis	HO cardiovascular disease	Binary	Other specif. artery atheroma	G70y.	G70y.00
1112	Diagnosis	HO cardiovascular disease	Binary	Carotid artery atherosclerosis	G70y0	G70y000
1113	Diagnosis	HO cardiovascular disease	Binary	Carotid artery disease	G70y0	G70y011
1114	Diagnosis	HO cardiovascular disease	Binary	Arteriosclerotic vasc.dis.NOS	G70z.	G70z.00
1115	Diagnosis	HO cardiovascular disease	Binary	[X]Ischaemic heart diseases	Gyu3.	Gyu3.00
1116	Diagnosis	HO cardiovascular disease	Binary	[X]Other forms/angina pectoris	Gyu30	Gyu3000
1117	Diagnosis	HO cardiovascular disease	Binary	[X]Oth currnt comp follw ac MI	Gyu31	Gyu3100
1118	Diagnosis	HO cardiovascular disease	Binary	[X]Oth form/ac ischaem hrt dis	Gyu32	Gyu3200
1119	Diagnosis	HO cardiovascular disease	Binary	[X]O form/chron ischmc hrt dis	Gyu33	Gyu3300
1120	Diagnosis	HO cardiovascular disease	Binary	[X]Ac transmur MI unspec site	Gyu34	Gyu3400
1121	Diagnosis	HO cardiovascular disease	Binary	[X]Subseq myocard inf oth site	Gyu35	Gyu3500
1122	Diagnosis	HO cardiovascular disease	Binary	[X]Subseq MI of unspec site	Gyu36	Gyu3600
1123	Diagnosis	HO cardiovascular disease	Binary	[X]Oth intracerebrl h'morrhage	Gyu62	Gyu6200
1124	Diagnosis	HO cardiovascular disease	Binary	[X]Cereb in/uns oc,stn/cereb a	Gyu63	Gyu6300
1125	Diagnosis	HO cardiovascular disease	Binary	[X]Other cerebral infarction	Gyu64	Gyu6400
1126	Diagnosis	HO cardiovascular disease	Binary	[X]Oc+steno/o precerebral artr	Gyu65	Gyu6500
1127	Diagnosis	HO cardiovascular disease	Binary	[X]Oc+sten/o cerebral arteries	Gyu66	Gyu6600
1128	Diagnosis	HO cardiovascular disease	Binary	[X]Cer inf,un oc/st precer art	Gyu6G	Gyu6G00
1129	Diagnosis	HO cardiovascular disease	Binary	Puerperium cerebrovascular dis	L440.	L440.00
1130	Diagnosis	HO cardiovascular disease	Binary	CVA - puerperal	L440.	L440.11
1131	Diagnosis	HO cardiovascular disease	Binary	Stroke - puerperal	L440.	L440.12
1132	Diagnosis	HO cardiovascular disease	Binary	Puerp.cerebrovasc.dis.unspecif	L4400	L440000
1133	Diagnosis	HO cardiovascular disease	Binary	Puerp.cerebrovasc.dis.-deliv.	L4401	L440100
1134	Diagnosis	HO cardiovascular disease	Binary	Puerp.cerebrovasc.-del+p/n com	L4402	L440200
1135	Diagnosis	HO cardiovascular disease	Binary	Puerp.cerebrovasc.dis+a/n comp	L4403	L440300
1136	Diagnosis	HO cardiovascular disease	Binary	Puerp.cerebrovasc.dis+p/n comp	L4404	L440400
1137	Diagnosis	HO cardiovascular disease	Binary	Puerp.cerebrovascular dis.NOS	L440z	L440z00
1138	Diagnosis	HO cardiovascular disease	Binary	Coronary art bypass graft occl	SP076	SP07600
1139	Diagnosis	HO cardiovascular disease	Binary	[V]Pres/aortcoronry bypss grft	ZV457	ZV45700
1140	Diagnosis	HO cardiovascular disease	Binary	[V]Pres/coron angiopl impl+gft	ZV458	ZV45800
1141	Diagnosis	HO cardiovascular disease	Binary	[V]Pres coron art bypass graft	ZV45K	ZV45K00
1142	Diagnosis	HO cardiovascular disease	Binary	[V]Presence of CABG	ZV45K	ZV45K11
1143	Diagnosis	HO stroke	Binary	H/O: CVA/stroke	14A7.	14A7.00
1144	Diagnosis	HO stroke	Binary	H/O: CVA	14A7.	14A7.11
1145	Diagnosis	HO stroke	Binary	H/O: stroke	14A7.	14A7.12
1146	Diagnosis	HO stroke	Binary	H/O: TIA	14AB.	14AB.00
1147	Diagnosis	HO stroke	Binary	Intracerebral haemorrhage	G61..	G61..00
1148	Diagnosis	HO stroke	Binary	CVA -intracerebral haemorrhage	G61..	G61..11
1149	Diagnosis	HO stroke	Binary	Stroke - intracerebral haem'ge	G61..	G61..12
1150	Diagnosis	HO stroke	Binary	Cortical haemorrhage	G610.	G610.00
1151	Diagnosis	HO stroke	Binary	Internal capsule haemorrhage	G611.	G611.00
1152	Diagnosis	HO stroke	Binary	Basal nucleus haemorrhage	G612.	G612.00
1153	Diagnosis	HO stroke	Binary	Cerebellar haemorrhage	G613.	G613.00
1154	Diagnosis	HO stroke	Binary	Pontine haemorrhage	G614.	G614.00
1155	Diagnosis	HO stroke	Binary	Bulbar haemorrhage	G615.	G615.00
1156	Diagnosis	HO stroke	Binary	External capsule haemorrhage	G616.	G616.00
1157	Diagnosis	HO stroke	Binary	Intrcereb haem,intraventriculr	G617.	G617.00
1158	Diagnosis	HO stroke	Binary	Intracerebrl haem,multip local	G618.	G618.00
1159	Diagnosis	HO stroke	Binary	Lobar cerebral haemorrhage	G619.	G619.00
1160	Diagnosis	HO stroke	Binary	Intracer haem hemisph, unsp	G61X.	G61X.00
1161	Diagnosis	HO stroke	Binary	Left side intracereb haem unsp	G61X0	G61X000
1162	Diagnosis	HO stroke	Binary	Right side intracer haem unsp	G61X1	G61X100
1163	Diagnosis	HO stroke	Binary	Intracerebral haemorrhage NOS	G61z.	G61z.00
1164	Diagnosis	HO stroke	Binary	Cerebral arterial occlusion	G64..	G64..00
1165	Diagnosis	HO stroke	Binary	CVA- cerebral artery occlusion	G64..	G64..11
1166	Diagnosis	HO stroke	Binary	Infarction - cerebral	G64..	G64..12
1167	Diagnosis	HO stroke	Binary	Stroke - cerebral art occlus	G64..	G64..13
1168	Diagnosis	HO stroke	Binary	Cerebral thrombosis	G640.	G640.00
1169	Diagnosis	HO stroke	Binary	Cerebr infct/throm/cerebrl art	G6400	G640000
1170	Diagnosis	HO stroke	Binary	Cerebral embolism	G641.	G641.00
1171	Diagnosis	HO stroke	Binary	Cerebral embolus	G641.	G641.11
1172	Diagnosis	HO stroke	Binary	Cerebr infct/embol/cerebrl art	G6410	G641000
1173	Diagnosis	HO stroke	Binary	Cerebral infarction NOS	G64z.	G64z.00
1174	Diagnosis	HO stroke	Binary	Brainstem infarction NOS	G64z.	G64z.11
1175	Diagnosis	HO stroke	Binary	Cerebellar infarction	G64z.	G64z.12
1176	Diagnosis	HO stroke	Binary	Brainstem infarction	G64z0	G64z000
1177	Diagnosis	HO stroke	Binary	Wallenberg syndrome	G64z1	G64z100
1178	Diagnosis	HO stroke	Binary	Lateral medullary syndrome	G64z1	G64z111
1179	Diagnosis	HO stroke	Binary	Left sided cerebral infarction	G64z2	G64z200
1180	Diagnosis	HO stroke	Binary	Right sided cerebral infarct	G64z3	G64z300
1181	Diagnosis	HO stroke	Binary	Infarction of basal ganglia	G64z4	G64z400
1182	Diagnosis	HO stroke	Binary	Transient cerebral ischaemia	G65..	G65..00
1183	Diagnosis	HO stroke	Binary	Drop attack	G65..	G65..11
1184	Diagnosis	HO stroke	Binary	Transient ischaemic attack	G65..	G65..12
1185	Diagnosis	HO stroke	Binary	Vertebro-basilar insufficiency	G65..	G65..13
1186	Diagnosis	HO stroke	Binary	Basilar artery syndrome	G650.	G650.00
1187	Diagnosis	HO stroke	Binary	Insufficiency - basilar artery	G650.	G650.11
1188	Diagnosis	HO stroke	Binary	Vertebral artery syndrome	G651.	G651.00
1189	Diagnosis	HO stroke	Binary	Vertebro-basilar artery syndrm	G6510	G651000
1190	Diagnosis	HO stroke	Binary	Subclavian steal syndrome	G652.	G652.00
1191	Diagnosis	HO stroke	Binary	Carotid artery syn hemispheric	G653.	G653.00
1192	Diagnosis	HO stroke	Binary	Multi&bilat precerebrl art syn	G654.	G654.00
1193	Diagnosis	HO stroke	Binary	Transient global amnesia	G655.	G655.00
1194	Diagnosis	HO stroke	Binary	Vertebrobasilar insufficiency	G656.	G656.00
1195	Diagnosis	HO stroke	Binary	Carotid terr trans ischaem att	G657.	G657.00
1196	Diagnosis	HO stroke	Binary	Other transient cerebral isch.	G65y.	G65y.00
1197	Diagnosis	HO stroke	Binary	Transient cerebral ischaem.NOS	G65z.	G65z.00
1198	Diagnosis	HO stroke	Binary	Impending CVA	G65z0	G65z000
1199	Diagnosis	HO stroke	Binary	Intermittent CVA	G65z1	G65z100
1200	Diagnosis	HO stroke	Binary	Transient cerebral ischaem.NOS	G65zz	G65zz00
1201	Diagnosis	HO stroke	Binary	Stroke/CVA unspecified	G66..	G66..00
1202	Diagnosis	HO stroke	Binary	CVA unspecified	G66..	G66..11
1203	Diagnosis	HO stroke	Binary	Stroke unspecified	G66..	G66..12
1204	Diagnosis	HO stroke	Binary	CVA - Cerebrovascular acc unsp	G66..	G66..13
1205	Diagnosis	HO stroke	Binary	Middle cerebral artery syndrm	G660.	G660.00
1206	Diagnosis	HO stroke	Binary	Anterior cerebral artery syn	G661.	G661.00
1207	Diagnosis	HO stroke	Binary	Posterior cerebral artery syn	G662.	G662.00
1208	Diagnosis	HO stroke	Binary	Brain stem stroke syndrome	G663.	G663.00
1209	Diagnosis	HO stroke	Binary	Cerebellar stroke syndrome	G664.	G664.00
1210	Diagnosis	HO stroke	Binary	Pure motor lacunar syndrome	G665.	G665.00
1211	Diagnosis	HO stroke	Binary	Pure sensory lacunar syndrome	G666.	G666.00
1212	Diagnosis	HO stroke	Binary	Left sided CVA	G667.	G667.00
1213	Diagnosis	HO stroke	Binary	Right sided CVA	G668.	G668.00
1214	Diagnosis	HO stroke	Binary	Cere palsy not cong/infant ac	G669.	G669.00
1215	Diagnosis	HO stroke	Binary	Cer inf,un oc/st precer art	G6W..	G6W..00
1216	Diagnosis	HO stroke	Binary	Cereb in/uns oc,stn/cereb a	G6X..	G6X..00
1217	Diagnosis	HO stroke	Binary	[X]Oth intracerebrl h'morrhage	Gyu62	Gyu6200
1218	Diagnosis	HO stroke	Binary	[X]Cereb in/uns oc,stn/cereb a	Gyu63	Gyu6300
1219	Diagnosis	HO stroke	Binary	[X]Other cerebral infarction	Gyu64	Gyu6400
1220	Diagnosis	HO stroke	Binary	[X]Oc+steno/o precerebral artr	Gyu65	Gyu6500
1221	Diagnosis	HO stroke	Binary	[X]Oc+sten/o cerebral arteries	Gyu66	Gyu6600
1222	Diagnosis	HO stroke	Binary	[X]Cer inf,un oc/st precer art	Gyu6G	Gyu6G00
1223	Diagnosis	HO stroke	Binary	Puerperium cerebrovascular dis	L440.	L440.00
1224	Diagnosis	HO stroke	Binary	CVA - puerperal	L440.	L440.11
1225	Diagnosis	HO stroke	Binary	Stroke - puerperal	L440.	L440.12
1226	Diagnosis	HO stroke	Binary	Puerp.cerebrovasc.dis.unspecif	L4400	L440000
1227	Diagnosis	HO stroke	Binary	Puerp.cerebrovasc.dis.-deliv.	L4401	L440100
1228	Diagnosis	HO stroke	Binary	Puerp.cerebrovasc.-del+p/n com	L4402	L440200
1229	Diagnosis	HO stroke	Binary	Puerp.cerebrovasc.dis+a/n comp	L4403	L440300
1230	Diagnosis	HO stroke	Binary	Puerp.cerebrovasc.dis+p/n comp	L4404	L440400
1231	Diagnosis	HO stroke	Binary	Puerp.cerebrovascular dis.NOS	L440z	L440z00
1232	Diagnosis	Hypertension	Binary	Hypertension resolved	21261	2126100
1233	Diagnosis	Hypertension	Binary	Hypertension resolved	212K.	212K.00
1234	Diagnosis	Hypertension	Binary	Good hypertension control	6627.	6627.00
1235	Diagnosis	Hypertension	Binary	Poor hypertension control	6628.	6628.00
1236	Diagnosis	Hypertension	Binary	Hypertension:follow-up default	6629.	6629.00
1237	Diagnosis	Hypertension	Binary	Moderate hypertension control	662b.	662b.00
1238	Diagnosis	Hypertension	Binary	Hypertension six month review	662c.	662c.00
1239	Diagnosis	Hypertension	Binary	Hypertension annual review	662d.	662d.00
1240	Diagnosis	Hypertension	Binary	Hypertension treatm. started	662F.	662F.00
1241	Diagnosis	Hypertension	Binary	Hypertensive treatm.changed	662G.	662G.00
1242	Diagnosis	Hypertension	Binary	On treatment for hypertension	662O.	662O.00
1243	Diagnosis	Hypertension	Binary	Hypertension monitoring	662P.	662P.00
1244	Diagnosis	Hypertension	Binary	Hypertension 9 month review	662P0	662P000
1245	Diagnosis	Hypertension	Binary	Antihypertensive therapy	8B26.	8B26.00
1246	Diagnosis	Hypertension	Binary	Pt on max tol antihypert ther	8BL0.	8BL0.00
1247	Diagnosis	Hypertension	Binary	Hyperten clin management plan	8CR4.	8CR4.00
1248	Diagnosis	Hypertension	Binary	Referral hypertension clinic	8HT5.	8HT5.00
1249	Diagnosis	Hypertension	Binary	Seen in hypertension clinic	9N03.	9N03.00
1250	Diagnosis	Hypertension	Binary	Seen in hypertension clinic	9N1y2	9N1y200
1251	Diagnosis	Hypertension	Binary	Attends hypertension monitor.	9OI1.	9OI1.00
1252	Diagnosis	Hypertension	Binary	Hypertension monitor.chck done	9OIA.	9OIA.00
1253	Diagnosis	Hypertension	Binary	Hypertension monitored	9OIA.	9OIA.11
1254	Diagnosis	Hypertension	Binary	Hypertensive disease	G2...	G2...00
1255	Diagnosis	Hypertension	Binary	BP - hypertensive disease	G2...	G2...11
1256	Diagnosis	Hypertension	Binary	Essential hypertension	G20..	G20..00
1257	Diagnosis	Hypertension	Binary	High blood pressure	G20..	G20..11
1258	Diagnosis	Hypertension	Binary	Primary hypertension	G20..	G20..12
1259	Diagnosis	Hypertension	Binary	Malignant essential hypertens.	G200.	G200.00
1260	Diagnosis	Hypertension	Binary	Benign essential hypertension	G201.	G201.00
1261	Diagnosis	Hypertension	Binary	Systolic hypertension	G202.	G202.00
1262	Diagnosis	Hypertension	Binary	Diastolic hypertension	G203.	G203.00
1263	Diagnosis	Hypertension	Binary	Essential hypertension NOS	G20z.	G20z.00
1264	Diagnosis	Hypertension	Binary	Hypertension NOS	G20z.	G20z.11
1265	Diagnosis	Hypertension	Binary	Hypertensive heart disease	G21..	G21..00
1266	Diagnosis	Hypertension	Binary	Malignant hypertens.heart dis.	G210.	G210.00
1267	Diagnosis	Hypertension	Binary	Malig.hypert.heart dis.-no CCF	G2100	G210000
1268	Diagnosis	Hypertension	Binary	Malig.hypert.heart dis.-+ CCF	G2101	G210100
1269	Diagnosis	Hypertension	Binary	Malig.hypertens.heart dis. NOS	G210z	G210z00
1270	Diagnosis	Hypertension	Binary	Benign hypertensive heart dis.	G211.	G211.00
1271	Diagnosis	Hypertension	Binary	Benign hypert.heart dis-no CCF	G2110	G211000
1272	Diagnosis	Hypertension	Binary	Benign hypert.heart dis-+ CCF	G2111	G211100
1273	Diagnosis	Hypertension	Binary	Benign hypertens.heart dis.NOS	G211z	G211z00
1274	Diagnosis	Hypertension	Binary	Hypertensive heart disease NOS	G21z.	G21z.00
1275	Diagnosis	Hypertension	Binary	Hypertens.heart dis.NOS-no CCF	G21z0	G21z000
1276	Diagnosis	Hypertension	Binary	Cardiomegaly - hypertensive	G21z0	G21z011
1277	Diagnosis	Hypertension	Binary	Hypertens.heart dis.NOS- + CCF	G21z1	G21z100
1278	Diagnosis	Hypertension	Binary	Hypertensive heart disease NOS	G21zz	G21zz00
1279	Diagnosis	Hypertension	Binary	Hypertensive renal disease	G22..	G22..00
1280	Diagnosis	Hypertension	Binary	Nephrosclerosis	G22..	G22..11
1281	Diagnosis	Hypertension	Binary	Malignant hypertens.renal dis.	G220.	G220.00
1282	Diagnosis	Hypertension	Binary	Benign hypertensive renal dis.	G221.	G221.00
1283	Diagnosis	Hypertension	Binary	Hypertens renal dis+renal fail	G222.	G222.00
1284	Diagnosis	Hypertension	Binary	Hypertensive renal disease NOS	G22z.	G22z.00
1285	Diagnosis	Hypertension	Binary	Renal hypertension	G22z.	G22z.11
1286	Diagnosis	Hypertension	Binary	Hypertensive heart+renal dis.	G23..	G23..00
1287	Diagnosis	Hypertension	Binary	Malig.hypert.heart+renal dis.	G230.	G230.00
1288	Diagnosis	Hypertension	Binary	Benign hypert.heart+renal dis.	G231.	G231.00
1289	Diagnosis	Hypertension	Binary	Hypert ht&ren d+(congs)ht fail	G232.	G232.00
1290	Diagnosis	Hypertension	Binary	Hypertn hrt&ren dis+renal fail	G233.	G233.00
1291	Diagnosis	Hypertension	Binary	Hyp ht&ren d+both(con)h&r fail	G234.	G234.00
1292	Diagnosis	Hypertension	Binary	Hypertens.heart+renal dis.NOS	G23z.	G23z.00
1293	Diagnosis	Hypertension	Binary	Secondary hypertension	G24..	G24..00
1294	Diagnosis	Hypertension	Binary	Secondary malignant hypertens.	G240.	G240.00
1295	Diagnosis	Hypertension	Binary	Second.malig.renovasc.hypert.	G2400	G240000
1296	Diagnosis	Hypertension	Binary	Secondary malign.hypertens.NOS	G240z	G240z00
1297	Diagnosis	Hypertension	Binary	Secondary benign hypertension	G241.	G241.00
1298	Diagnosis	Hypertension	Binary	Second.benign renovasc.hypert.	G2410	G241000
1299	Diagnosis	Hypertension	Binary	Secondary benign hypertens.NOS	G241z	G241z00
1300	Diagnosis	Hypertension	Binary	Hypertens 2ndry endocrin disor	G244.	G244.00
1301	Diagnosis	Hypertension	Binary	Secondary hypertension NOS	G24z.	G24z.00
1302	Diagnosis	Hypertension	Binary	Secondary renovasc.hypert. NOS	G24z0	G24z000
1303	Diagnosis	Hypertension	Binary	Hypertension secondary to drug	G24z1	G24z100
1304	Diagnosis	Hypertension	Binary	Secondary hypertension NOS	G24zz	G24zz00
1305	Diagnosis	Hypertension	Binary	Stge 1 hypertensin (NICE 2011)	G25..	G25..00
1306	Diagnosis	Hypertension	Binary	Stage 1 hypertension	G25..	G25..11
1307	Diagnosis	Hypertension	Binary	Stage 1 hyp wo ev end org dmge	G250.	G250.00
1308	Diagnosis	Hypertension	Binary	Stage 1 hyp wi ev end org dmge	G251.	G251.00
1309	Diagnosis	Hypertension	Binary	Severe hypertensin (NICE 2011)	G26..	G26..00
1310	Diagnosis	Hypertension	Binary	Severe hypertension	G26..	G26..11
1311	Diagnosis	Hypertension	Binary	Hypertnsn resistnt to drg ther	G27..	G27..00
1312	Diagnosis	Hypertension	Binary	Stge 2 hypertensin (NICE 2011)	G28..	G28..00
1313	Diagnosis	Hypertension	Binary	Hypertensive disease OS	G2y..	G2y..00
1314	Diagnosis	Hypertension	Binary	Hypertensive disease NOS	G2z..	G2z..00
1315	Diagnosis	Hypertension	Binary	Hypertensive encephalopathy	G672.	G672.00
1316	Diagnosis	Hypertension	Binary	Hypertensive crisis	G672.	G672.11
1317	Diagnosis	Hypertension	Binary	[X]Oth secondary hypertension	Gyu20	Gyu2000
1318	Diagnosis	Hypertension	Binary	[X]Hyperten,2ndary oth ren dis	Gyu21	Gyu2100
1319	Diagnosis	Hypertension	Binary	Obst.benign essential hyperten	L120.	L120.00
1320	Diagnosis	Hypertension	Binary	Obst.benign essent.hypert.unsp	L1200	L120000
1321	Diagnosis	Hypertension	Binary	Obst.benign ess.hypert.-deliv.	L1201	L120100
1322	Diagnosis	Hypertension	Binary	Obst.ess.hypert.-del.+p/n comp	L1202	L120200
1323	Diagnosis	Hypertension	Binary	Obst.ess.hypert.-not delivered	L1203	L120300
1324	Diagnosis	Hypertension	Binary	Obst.ess.hypert.+p/n complic.	L1204	L120400
1325	Diagnosis	Hypertension	Binary	Obst.benign essent.hypert.NOS	L120z	L120z00
1326	Diagnosis	Hypertension	Binary	Obstetric renal hypertension	L121.	L121.00
1327	Diagnosis	Hypertension	Binary	Obst.renal hypert.unspecified	L1210	L121000
1328	Diagnosis	Hypertension	Binary	Obst.renal hypert.-delivered	L1211	L121100
1329	Diagnosis	Hypertension	Binary	Obst.renal hypert-del+p/n comp	L1212	L121200
1330	Diagnosis	Hypertension	Binary	Obst.renal hypert-not deliver.	L1213	L121300
1331	Diagnosis	Hypertension	Binary	Obst.renal hypert.+p/n complic	L1214	L121400
1332	Diagnosis	Hypertension	Binary	Obst.renal hypertension NOS	L121z	L121z00
1333	Diagnosis	Hypertension	Binary	Other obstetric hypertension	L122.	L122.00
1334	Diagnosis	Hypertension	Binary	Other obst.hypert.unspecified	L1220	L122000
1335	Diagnosis	Hypertension	Binary	Other obst.hypert.-delivered	L1221	L122100
1336	Diagnosis	Hypertension	Binary	Other obst.hypert-del+p/n comp	L1222	L122200
1337	Diagnosis	Hypertension	Binary	Other obst.hypert.-not deliv.	L1223	L122300
1338	Diagnosis	Hypertension	Binary	Other obst.hypert.+p/n complic	L1224	L122400
1339	Diagnosis	Hypertension	Binary	Other obst. hypertension NOS	L122z	L122z00
1340	Diagnosis	Hypertension	Binary	Pre-ex hypten cmp prg brth+pue	L128.	L128.00
1341	Diagnosis	Hypertension	Binary	Pr-ex hten ht d cmp pg bth pue	L1280	L128000
1342	Diagnosis	Hypertension	Binary	Pr-x hyp ht,rn ds cmp prg/b/pu	L1281	L128100
1343	Diagnosis	Hypertension	Binary	Pr-ex 2nd hypts cmp prg/b+puer	L1282	L128200
1344	Diagnosis	Kidney stones	Binary	O/E: renal calculus	4G4..	4G4..00
1345	Diagnosis	Kidney stones	Binary	O/E: kidney stone	4G4..	4G4..11
1346	Diagnosis	Kidney stones	Binary	O/E: oxalate renal calculus	4G41.	4G41.00
1347	Diagnosis	Kidney stones	Binary	O/E: phosphate -staghorn-stone	4G42.	4G42.00
1348	Diagnosis	Kidney stones	Binary	Phosphate kidney stone	4G42.	4G42.11
1349	Diagnosis	Kidney stones	Binary	O/E: uric acid renal calculus	4G43.	4G43.00
1350	Diagnosis	Kidney stones	Binary	O/E: cystine renal calculus	4G44.	4G44.00
1351	Diagnosis	Kidney stones	Binary	O/E: renal stone NOS	4G4Z.	4G4Z.00
1352	Diagnosis	Kidney stones	Binary	Calculus of kidney	K120.	K120.00
1353	Diagnosis	Kidney stones	Binary	Nephrolithiasis NOS	K120.	K120.11
1354	Diagnosis	Kidney stones	Binary	Renal calculus	K120.	K120.12
1355	Diagnosis	Kidney stones	Binary	Renal stone	K120.	K120.13
1356	Diagnosis	Kidney stones	Binary	Staghorn calculus	K1200	K120000
1357	Diagnosis	Kidney stones	Binary	Renal calculus NOS	K120z	K120z00
1358	Diagnosis	Microalbuminuria	Binary	Type 1 d m + persist microalb	C10EL	C10EL00
1359	Diagnosis	Microalbuminuria	Binary	Type I d m + persist microalb	C10EL	C10EL11
1360	Diagnosis	Microalbuminuria	Binary	Type 2 d m + persist microalb	C10FM	C10FM00
1361	Diagnosis	Microalbuminuria	Binary	Type II d m + persist microalb	C10FM	C10FM11
1362	Diagnosis	Microalbuminuria	Binary	[D]Albuminuria	R1100	R110000
1363	Diagnosis	Peripheral vascular disease	Binary	Other peripheral vascular dis.	G73..	G73..00
1364	Diagnosis	Peripheral vascular disease	Binary	Periph ischaemic vascular dis.	G73..	G73..11
1365	Diagnosis	Peripheral vascular disease	Binary	Ischaemia of legs	G73..	G73..12
1366	Diagnosis	Peripheral vascular disease	Binary	Peripheral ischaemia	G73..	G73..13
1367	Diagnosis	Peripheral vascular disease	Binary	Raynaud's syndrome	G730.	G730.00
1368	Diagnosis	Peripheral vascular disease	Binary	Raynaud's disease	G7300	G730000
1369	Diagnosis	Peripheral vascular disease	Binary	Raynaud's phenomenon	G7301	G730100
1370	Diagnosis	Peripheral vascular disease	Binary	Vibratory white finger	G7301	G730111
1371	Diagnosis	Peripheral vascular disease	Binary	Raynaud's syndrome NOS	G730z	G730z00
1372	Diagnosis	Peripheral vascular disease	Binary	Thromboangiitis obliterans	G731.	G731.00
1373	Diagnosis	Peripheral vascular disease	Binary	Buerger's disease	G7310	G731000
1374	Diagnosis	Peripheral vascular disease	Binary	Presenile gangrene	G7311	G731100
1375	Diagnosis	Peripheral vascular disease	Binary	Thromboangiitis obliterans NOS	G731z	G731z00
1376	Diagnosis	Peripheral vascular disease	Binary	Peripheral gangrene	G732.	G732.00
1377	Diagnosis	Peripheral vascular disease	Binary	Gangrene of toe	G7320	G732000
1378	Diagnosis	Peripheral vascular disease	Binary	Gangrene of foot	G7321	G732100
1379	Diagnosis	Peripheral vascular disease	Binary	Gangrene of finger	G7322	G732200
1380	Diagnosis	Peripheral vascular disease	Binary	Gangrene of thumb	G7323	G732300
1381	Diagnosis	Peripheral vascular disease	Binary	Gangrene of hand	G7324	G732400
1382	Diagnosis	Peripheral vascular disease	Binary	Ischaemic foot	G733.	G733.00
1383	Diagnosis	Peripheral vascular disease	Binary	Peripheral arterial disease	G734.	G734.00
1384	Diagnosis	Peripheral vascular disease	Binary	HAVS - Hand-arm vibration synd	G735.	G735.00
1385	Diagnosis	Peripheral vascular disease	Binary	Vibration white finger	G735.	G735.11
1386	Diagnosis	Peripheral vascular disease	Binary	Other spec.periph.vasc.disease	G73y.	G73y.00
1387	Diagnosis	Peripheral vascular disease	Binary	Diabetic peripheral angiopathy	G73y0	G73y000
1388	Diagnosis	Peripheral vascular disease	Binary	Periph.angiopathy,dis.EC NOS	G73y1	G73y100
1389	Diagnosis	Peripheral vascular disease	Binary	Acrocyanosis	G73y2	G73y200
1390	Diagnosis	Peripheral vascular disease	Binary	Acroparaesthesia-Schultze's	G73y4	G73y400
1391	Diagnosis	Peripheral vascular disease	Binary	Schultze's simple acroparaes	G73y4	G73y411
1392	Diagnosis	Peripheral vascular disease	Binary	Acroparaesthesia-Nothnagel's	G73y5	G73y500
1393	Diagnosis	Peripheral vascular disease	Binary	Nothnagel's vasomotor acropar.	G73y5	G73y511
1394	Diagnosis	Peripheral vascular disease	Binary	Acroparaesthesia - unspecified	G73y6	G73y600
1395	Diagnosis	Peripheral vascular disease	Binary	Erythrocyanosis	G73y7	G73y700
1396	Diagnosis	Peripheral vascular disease	Binary	Erythromelalgia	G73y8	G73y800
1397	Diagnosis	Peripheral vascular disease	Binary	Erythralgia	G73y8	G73y811
1398	Diagnosis	Peripheral vascular disease	Binary	Other spec.periph.vasc.dis.NOS	G73yz	G73yz00
1399	Diagnosis	Peripheral vascular disease	Binary	Peripheral vascular dis. NOS	G73z.	G73z.00
1400	Diagnosis	Peripheral vascular disease	Binary	Intermittent claudication	G73z0	G73z000
1401	Diagnosis	Peripheral vascular disease	Binary	Claudication	G73z0	G73z011
1402	Diagnosis	Peripheral vascular disease	Binary	Vascular claudication	G73z0	G73z012
1403	Diagnosis	Peripheral vascular disease	Binary	Spasm of peripheral artery	G73z1	G73z100
1404	Diagnosis	Peripheral vascular disease	Binary	Peripheral vasc.disease NOS	G73zz	G73zz00
1405	Diagnosis	Peripheral vascular disease	Binary	[X]Oth spcf periph vasculr dis	Gyu74	Gyu7400
1406	Diagnosis	Proteinuria	Binary	CKD stage 1 with proteinuria	1Z17.	1Z17.00
1407	Diagnosis	Proteinuria	Binary	CKD stage 1 with proteinuria	1Z17.	1Z17.11
1408	Diagnosis	Proteinuria	Binary	CKD stage 2 with proteinuria	1Z19.	1Z19.00
1409	Diagnosis	Proteinuria	Binary	CKD stage 2 with proteinuria	1Z19.	1Z19.11
1410	Diagnosis	Proteinuria	Binary	Proteinuria	4678.	4678.00
1411	Diagnosis	Proteinuria	Binary	Type 1 d m + persist proteinur	C10EK	C10EK00
1412	Diagnosis	Proteinuria	Binary	Type I d m + persist proteinur	C10EK	C10EK11
1413	Diagnosis	Proteinuria	Binary	Type 2 d m + persist proteinur	C10FL	C10FL00
1414	Diagnosis	Proteinuria	Binary	Type II d m + persist protein	C10FL	C10FL11
1415	Diagnosis	Proteinuria	Binary	Persist proteinuria, unspec	K190X	K190X00
1416	Diagnosis	Proteinuria	Binary	[X]Persist proteinuria, unspec	Kyu5G	Kyu5G00
1417	Diagnosis	Proteinuria	Binary	[D]Proteinuria	R110.	R110.00
1418	Diagnosis	Proteinuria	Binary	[D]Bence-Jones proteinuria	R1101	R110100
1419	Diagnosis	Proteinuria	Binary	[D]Exercise proteinuria	R1102	R110200
1420	Diagnosis	Proteinuria	Binary	[D]Microalbuminuria	R1103	R110300
1421	Diagnosis	Proteinuria	Binary	[D]Proteinuria NOS	R110z	R110z00
1422	Diagnosis	Rheumatoid arthritis	Binary	O/E - hands - ulnar deviation	2G25.	2G25.00
1423	Diagnosis	Rheumatoid arthritis	Binary	O/E - ulnar deviation	2G25.	2G25.11
1424	Diagnosis	Rheumatoid arthritis	Binary	O/E-hands-rheumatoid spindling	2G27.	2G27.00
1425	Diagnosis	Rheumatoid arthritis	Binary	Rheumatol. disorder monitoring	66H..	66H..00
1426	Diagnosis	Rheumatoid arthritis	Binary	Arthritis monitoring	66H..	66H..11
1427	Diagnosis	Rheumatoid arthritis	Binary	Rheumatism monitoring	66H..	66H..12
1428	Diagnosis	Rheumatoid arthritis	Binary	Rheumatoid arthrit. monitoring	66H..	66H..13
1429	Diagnosis	Rheumatoid arthritis	Binary	Rheumat. initial assessment	66H1.	66H1.00
1430	Diagnosis	Rheumatoid arthritis	Binary	Rheumat. follow-up assessment	66H2.	66H2.00
1431	Diagnosis	Rheumatoid arthritis	Binary	Rheumat.dis.- joints affected	66H3.	66H3.00
1432	Diagnosis	Rheumatoid arthritis	Binary	Rheumat. symptom change	66H4.	66H4.00
1433	Diagnosis	Rheumatoid arthritis	Binary	Rheumat. drug side effect	66H5.	66H5.00
1434	Diagnosis	Rheumatoid arthritis	Binary	Rheumat. treatment change	66H6.	66H6.00
1435	Diagnosis	Rheumatoid arthritis	Binary	Rheumat.dis.treatment changed	66H6.	66H6.11
1436	Diagnosis	Rheumatoid arthritis	Binary	Rheumat.dis.treatment started	66H7.	66H7.00
1437	Diagnosis	Rheumatoid arthritis	Binary	Rheumat.dis.treatment stopped	66H8.	66H8.00
1438	Diagnosis	Rheumatoid arthritis	Binary	Rheumatology mangmt plan given	66H9.	66H9.00
1439	Diagnosis	Rheumatoid arthritis	Binary	Rheumatology drug monitoring	66HA.	66HA.00
1440	Diagnosis	Rheumatoid arthritis	Binary	Rheumatology dis annual review	66HB.	66HB.00
1441	Diagnosis	Rheumatoid arthritis	Binary	Rheumatoid arthritis annul rev	66HB0	66HB000
1442	Diagnosis	Rheumatoid arthritis	Binary	Rheum dis annual review invitn	66HC.	66HC.00
1443	Diagnosis	Rheumatoid arthritis	Binary	Rheumatol.dis. monitoring NOS	66HZ.	66HZ.00
1444	Diagnosis	Rheumatoid arthritis	Binary	Polyneuropathy+rheumatoid arth	F3712	F371200
1445	Diagnosis	Rheumatoid arthritis	Binary	Myopathy+rheumatoid arthritis	F3964	F396400
1446	Diagnosis	Rheumatoid arthritis	Binary	Rheumatoid myocarditis	G5y8.	G5y8.00
1447	Diagnosis	Rheumatoid arthritis	Binary	Rheumatoid carditis	G5yA.	G5yA.00
1448	Diagnosis	Rheumatoid arthritis	Binary	Rheumatoid lung	H570.	H570.00
1449	Diagnosis	Rheumatoid arthritis	Binary	Adult Still's Disease	N005.	N005.00
1450	Diagnosis	Rheumatoid arthritis	Binary	Rheumatoid arthritis+similar	N04..	N04..00
1451	Diagnosis	Rheumatoid arthritis	Binary	Inflammatory polyarthropathy	N04..	N04..11
1452	Diagnosis	Rheumatoid arthritis	Binary	Rheumatoid arthritis	N040.	N040.00
1453	Diagnosis	Rheumatoid arthritis	Binary	Rheumatoid arthritis-Cx spine	N0400	N040000
1454	Diagnosis	Rheumatoid arthritis	Binary	Oth rheumatoid arthritis-spine	N0401	N040100
1455	Diagnosis	Rheumatoid arthritis	Binary	Rheumatoid arthritis-shoulder	N0402	N040200
1456	Diagnosis	Rheumatoid arthritis	Binary	Rheumatoid arthr-sternoclav jt	N0403	N040300
1457	Diagnosis	Rheumatoid arthritis	Binary	Rheumatoid arthr-acromioclav j	N0404	N040400
1458	Diagnosis	Rheumatoid arthritis	Binary	Rheumatoid arthritis of elbow	N0405	N040500
1459	Diagnosis	Rheumatoid arthritis	Binary	Rheumatoid arthritis-dist RUJ	N0406	N040600
1460	Diagnosis	Rheumatoid arthritis	Binary	Rheumatoid arthritis of wrist	N0407	N040700
1461	Diagnosis	Rheumatoid arthritis	Binary	Rheumatoid arthritis-MCP joint	N0408	N040800
1462	Diagnosis	Rheumatoid arthritis	Binary	Rheumatoid arthritis-PIPJ-fing	N0409	N040900
1463	Diagnosis	Rheumatoid arthritis	Binary	Rheumatoid arthritis-DIPJ-fing	N040A	N040A00
1464	Diagnosis	Rheumatoid arthritis	Binary	Rheumatoid arthritis of hip	N040B	N040B00
1465	Diagnosis	Rheumatoid arthritis	Binary	Rheumatoid arthritis of SIJ	N040C	N040C00
1466	Diagnosis	Rheumatoid arthritis	Binary	Rheumatoid arthritis of knee	N040D	N040D00
1467	Diagnosis	Rheumatoid arthritis	Binary	Rheumatoid arthr of tib-fib jt	N040E	N040E00
1468	Diagnosis	Rheumatoid arthritis	Binary	Rheumatoid arthritis of ankle	N040F	N040F00
1469	Diagnosis	Rheumatoid arthritis	Binary	Rheumatoid arthr-subtalar jnt	N040G	N040G00
1470	Diagnosis	Rheumatoid arthritis	Binary	Rheumatoid arthr-talonav joint	N040H	N040H00
1471	Diagnosis	Rheumatoid arthritis	Binary	Rheumatoid arthr-oth tarsal jt	N040J	N040J00
1472	Diagnosis	Rheumatoid arthritis	Binary	Rheumatoid arthr-1st MTP joint	N040K	N040K00
1473	Diagnosis	Rheumatoid arthritis	Binary	Rheumatoid arthr-lesser MTP jt	N040L	N040L00
1474	Diagnosis	Rheumatoid arthritis	Binary	Rheumatoid arthr-IP joint-toe	N040M	N040M00
1475	Diagnosis	Rheumatoid arthritis	Binary	Rheumatoid vasculitis	N040N	N040N00
1476	Diagnosis	Rheumatoid arthritis	Binary	Seronegative rheumat arthritis	N040P	N040P00
1477	Diagnosis	Rheumatoid arthritis	Binary	Rheumatoid bursitis	N040Q	N040Q00
1478	Diagnosis	Rheumatoid arthritis	Binary	Rheumatoid nodule	N040R	N040R00
1479	Diagnosis	Rheumatoid arthritis	Binary	Rheumat arthr - multiple joint	N040S	N040S00
1480	Diagnosis	Rheumatoid arthritis	Binary	Flare of rheumatoid arthritis	N040T	N040T00
1481	Diagnosis	Rheumatoid arthritis	Binary	Felty's syndrome	N041.	N041.00
1482	Diagnosis	Rheumatoid arthritis	Binary	Other rh.arthr.+visc/syst.dis.	N042.	N042.00
1483	Diagnosis	Rheumatoid arthritis	Binary	Rheumatic carditis	N0420	N042000
1484	Diagnosis	Rheumatoid arthritis	Binary	Rheumatoid lung disease	N0421	N042100
1485	Diagnosis	Rheumatoid arthritis	Binary	Rheumatoid nodule	N0422	N042200
1486	Diagnosis	Rheumatoid arthritis	Binary	Rh.arthr.+visc/syst.dis.NOS	N042z	N042z00
1487	Diagnosis	Rheumatoid arthritis	Binary	Juvenile R.A.- Still's disease	N043.	N043.00
1488	Diagnosis	Rheumatoid arthritis	Binary	Juvenile rheumatoid arthr.unsp	N0430	N043000
1489	Diagnosis	Rheumatoid arthritis	Binary	Acute polyartic.juvenile R.A.	N0431	N043100
1490	Diagnosis	Rheumatoid arthritis	Binary	Pauciarticular juvenile R.A.	N0432	N043200
1491	Diagnosis	Rheumatoid arthritis	Binary	Monarticular juvenile R.A.	N0433	N043300
1492	Diagnosis	Rheumatoid arthritis	Binary	Juvenile rheumatoid arthr.NOS	N043z	N043z00
1493	Diagnosis	Rheumatoid arthritis	Binary	Chronic postrheumatic arthrop.	N044.	N044.00
1494	Diagnosis	Rheumatoid arthritis	Binary	Jaccoud's syndrome	N044.	N044.11
1495	Diagnosis	Rheumatoid arthritis	Binary	Nodular fibrositis-chr. rheum.	N044.	N044.12
1496	Diagnosis	Rheumatoid arthritis	Binary	Other juvenile arthritis	N045.	N045.00
1497	Diagnosis	Rheumatoid arthritis	Binary	Juv ankylosing spondylitis	N0450	N045000
1498	Diagnosis	Rheumatoid arthritis	Binary	Juv seronegative polyarthritis	N0451	N045100
1499	Diagnosis	Rheumatoid arthritis	Binary	Juv arthritis in psoriasis	N0452	N045200
1500	Diagnosis	Rheumatoid arthritis	Binary	Juv arthritis in Crohn's dis	N0453	N045300
1501	Diagnosis	Rheumatoid arthritis	Binary	Juv arth in ulcerative colitis	N0454	N045400
1502	Diagnosis	Rheumatoid arthritis	Binary	Juvenile rheumatoid arthritis	N0455	N045500
1503	Diagnosis	Rheumatoid arthritis	Binary	Pauciartic onset juv ch arth	N0456	N045600
1504	Diagnosis	Rheumatoid arthritis	Binary	Seropositive errosive RA	N047.	N047.00
1505	Diagnosis	Rheumatoid arthritis	Binary	Seroposit rheum arthr, unsp	N04X.	N04X.00
1506	Diagnosis	Rheumatoid arthritis	Binary	Other specif.infl.polyarthrop.	N04y.	N04y.00
1507	Diagnosis	Rheumatoid arthritis	Binary	Rheumatoid lung	N04y0	N04y000
1508	Diagnosis	Rheumatoid arthritis	Binary	Caplan's syndrome	N04y0	N04y011
1509	Diagnosis	Rheumatoid arthritis	Binary	Fibrosing alveolitis-rheumat.	N04y0	N04y012
1510	Diagnosis	Rheumatoid arthritis	Binary	Sero negative arthritis	N04y1	N04y100
1511	Diagnosis	Rheumatoid arthritis	Binary	Sero negative polyarthritis	N04y1	N04y111
1512	Diagnosis	Rheumatoid arthritis	Binary	Adult-onset Still's disease	N04y2	N04y200
1513	Diagnosis	Rheumatoid arthritis	Binary	Rem seroneg symm synov pit oed	N04y3	N04y300
1514	Diagnosis	Rheumatoid arthritis	Binary	Other spec.infl.polyarthr.NOS	N04yz	N04yz00
1515	Diagnosis	Rheumatoid arthritis	Binary	Inflamm.polyarthropathy NOS	N04z.	N04z.00
1516	Diagnosis	Rheumatoid arthritis	Binary	Swan-neck finger deformity	N3622	N362200
1517	Diagnosis	Rheumatoid arthritis	Binary	[X]O sero+ve rheumat arthritis	Nyu11	Nyu1100
1518	Diagnosis	Rheumatoid arthritis	Binary	[X]Oth spcf rheumatd arthritis	Nyu12	Nyu1200
1519	Diagnosis	Rheumatoid arthritis	Binary	[X]Other juvenile arthritis	Nyu15	Nyu1500
1520	Diagnosis	Rheumatoid arthritis	Binary	[X]Seroposit rheum arthr, unsp	Nyu1G	Nyu1G00
1521	Diagnosis	Systemic lupus erythematosus	Binary	Systemic lupus erythematosus	N000.	N000.00
1522	Diagnosis	Systemic lupus erythematosus	Binary	Disseminated lupus erythemat.	N0000	N000000
1523	Diagnosis	Systemic lupus erythematosus	Binary	Libman-Sacks disease	N0001	N000100
1524	Diagnosis	Systemic lupus erythematosus	Binary	Drug-ind systemic lupus eryth	N0002	N000200
1525	Diagnosis	Systemic lupus erythematosus	Binary	Syst lup eryth + organ/sys inv	N0003	N000300
1526	Diagnosis	Systemic lupus erythematosus	Binary	SLE with pericarditis	N0004	N000400
1527	Diagnosis	Systemic lupus erythematosus	Binary	Neonatal lupus erythematosus	N0005	N000500
1528	Diagnosis	Systemic lupus erythematosus	Binary	Cerebral lupus	N0006	N000600
1529	Diagnosis	Systemic lupus erythematosus	Binary	Syst lup eryth encephalitis	N0006	N000611
1530	Diagnosis	Systemic lupus erythematosus	Binary	Systemic lupus erythematos.NOS	N000z	N000z00
1531	Diagnosis	Haematuria	Binary	H/O: haematuria	14D5.	14D5.00
1532	Diagnosis	Haematuria	Binary	Blood in urine - haematuria	1A45.	1A45.00
1533	Diagnosis	Haematuria	Binary	Blood in urine - symptom	1A45.	1A45.11
1534	Diagnosis	Haematuria	Binary	Haematuria - symptom	1A45.	1A45.12
1535	Diagnosis	Haematuria	Binary	Recurr benign haematuria syndr	K0321	K032100
1536	Diagnosis	Haematuria	Binary	Recurent+persistent haematuria	K0A2.	K0A2.00
1537	Diagnosis	Haematuria	Binary	Rec+perst h'muria mn glm abnrm	K0A20	K0A2000
1538	Diagnosis	Haematuria	Binary	Rec+perst hmuria foc+sg glm ls	K0A21	K0A2100
1539	Diagnosis	Haematuria	Binary	Rec+perst h'muria df mbrn glmn	K0A22	K0A2200
1540	Diagnosis	Haematuria	Binary	Rec+prst hmuria df msl plf glm	K0A23	K0A2300
1541	Diagnosis	Haematuria	Binary	Rec+pst hmuria df encp plf glm	K0A24	K0A2400
1542	Diagnosis	Haematuria	Binary	Rec+prst hmuria df msngcp glmn	K0A25	K0A2500
1543	Diagnosis	Haematuria	Binary	Rec+prst hmuria dens depst dis	K0A26	K0A2600
1544	Diagnosis	Haematuria	Binary	Rec+prst hmuria df cres glomnp	K0A27	K0A2700
1545	Diagnosis	Haematuria	Binary	IgA nephropathy	K0A28	K0A2800
1546	Diagnosis	Haematuria	Binary	Haematuria	K197.	K197.00
1547	Diagnosis	Haematuria	Binary	Traumatic haematuria	K197.	K197.11
1548	Diagnosis	Haematuria	Binary	Essential haematuria	K197.	K197.12
1549	Diagnosis	Haematuria	Binary	Painless haematuria	K1970	K197000
1550	Diagnosis	Haematuria	Binary	Painful haematuria	K1971	K197100
1551	Diagnosis	Haematuria	Binary	Microscopic haematuria	K1972	K197200
1552	Diagnosis	Haematuria	Binary	Frank haematuria	K1973	K197300
1553	Diagnosis	Haematuria	Binary	Clot haematuria	K1974	K197400
1554	Diagnosis	Haematuria	Binary	Benign familial haematuria	K1975	K197500
1555	Diagnosis	Prostatic hypertrophy	Binary	Benign prostatic hypertrophy	K20..	K20..00
1556	Diagnosis	Prostatic hypertrophy	Binary	Benign adenoma of prostate	K20..	K20..11
1557	Diagnosis	Prostatic hypertrophy	Binary	Benign fibroma of prostate	K20..	K20..12
1558	Diagnosis	Prostatic hypertrophy	Binary	Benign myoma of prostate	K20..	K20..13
1559	Diagnosis	Prostatic hypertrophy	Binary	Enlarged prostate - benign	K20..	K20..14
1560	Diagnosis	Prostatic hypertrophy	Binary	Benign prostatic hypertrophy	K20..	K20..15
1561	Diagnosis	Prostatic hypertrophy	Binary	Prostatism	K20..	K20..16
1562	Diagnosis	Prostatic hypertrophy	Binary	Prostatic hyperplasia unspec.	K200.	K200.00
1563	Diagnosis	Prostatic hypertrophy	Binary	Prostatic hyperplasia-lat.lobe	K201.	K201.00
1564	Diagnosis	Prostatic hypertrophy	Binary	Prostatic hyperplasia-med.lobe	K202.	K202.00
1565	Diagnosis	Prostatic hypertrophy	Binary	Prostatic hyperplasia NOS	K20z.	K20z.00
1566	Exclusion criteria	CKD	Binary	Chronic kidney disease stage 3	1Z12.	1Z12.00
1567	Exclusion criteria	CKD	Binary	Chronic kidney disease stage 4	1Z13.	1Z13.00
1568	Exclusion criteria	CKD	Binary	Chronic kidney disease stage 5	1Z14.	1Z14.00
1569	Exclusion criteria	CKD	Binary	Chronic kidney diseas stage 3A	1Z15.	1Z15.00
1570	Exclusion criteria	CKD	Binary	Chronic kidney diseas stage 3B	1Z16.	1Z16.00
1571	Exclusion criteria	CKD	Binary	CKD stage 3 with proteinuria	1Z1B.	1Z1B.00
1572	Exclusion criteria	CKD	Binary	CKD stage 3 with proteinuria	1Z1B.	1Z1B.11
1573	Exclusion criteria	CKD	Binary	CKD stage 3 wthout proteinuria	1Z1C.	1Z1C.00
1574	Exclusion criteria	CKD	Binary	CKD stage 3 wthout proteinuria	1Z1C.	1Z1C.11
1575	Exclusion criteria	CKD	Binary	CKD stage 3A with proteinuria	1Z1D.	1Z1D.00
1576	Exclusion criteria	CKD	Binary	CKD stage 3A with proteinuria	1Z1D.	1Z1D.11
1577	Exclusion criteria	CKD	Binary	CKD stge 3A wthout proteinuria	1Z1E.	1Z1E.00
1578	Exclusion criteria	CKD	Binary	CKD stge 3A wthout proteinuria	1Z1E.	1Z1E.11
1579	Exclusion criteria	CKD	Binary	CKD stage 3B with proteinuria	1Z1F.	1Z1F.00
1580	Exclusion criteria	CKD	Binary	CKD stage 3B with proteinuria	1Z1F.	1Z1F.11
1581	Exclusion criteria	CKD	Binary	CKD stge 3B wthout proteinuria	1Z1G.	1Z1G.00
1582	Exclusion criteria	CKD	Binary	CKD stge 3B wthout proteinuria	1Z1G.	1Z1G.11
1583	Exclusion criteria	CKD	Binary	CKD stage 4 with proteinuria	1Z1H.	1Z1H.00
1584	Exclusion criteria	CKD	Binary	CKD stage 4 with proteinuria	1Z1H.	1Z1H.11
1585	Exclusion criteria	CKD	Binary	CKD stage 4 wthout proteinuria	1Z1J.	1Z1J.00
1586	Exclusion criteria	CKD	Binary	CKD stage 4 wthout proteinuria	1Z1J.	1Z1J.11
1587	Exclusion criteria	CKD	Binary	CKD stage 5 with proteinuria	1Z1K.	1Z1K.00
1588	Exclusion criteria	CKD	Binary	CKD stage 5 with proteinuria	1Z1K.	1Z1K.11
1589	Exclusion criteria	CKD	Binary	CKD stage 5 wthout proteinuria	1Z1L.	1Z1L.00
1590	Exclusion criteria	CKD	Binary	CKD stage 5 wthout proteinuria	1Z1L.	1Z1L.11
1591	Laboratory	ACR	Numeric	Albumin / creatinine ratio	44J7.	44J7.00
1592	Laboratory	ACR	Numeric	Urine albumin:creatinine ratio	46TC.	46TC.00
1593	Laboratory	Creatinine	Numeric	Serum creatinine	44J3.	44J3.00
1594	Laboratory	Creatinine	Numeric	Serum creatinine abnormal	44J30	44J3000
1595	Laboratory	Creatinine	Numeric	Serum creatinine low	44J31	44J3100
1596	Laboratory	Creatinine	Numeric	Serum creatinine normal	44J32	44J3200
1597	Laboratory	Creatinine	Numeric	Serum creatinine raised	44J33	44J3300
1598	Laboratory	Creatinine	Numeric	Serum creatinine NOS	44J3z	44J3z00
1599	Laboratory	CRP	Numeric	Plasma C reactive protein	44CC.	44CC.00
1600	Laboratory	CRP	Numeric	C reactive protein normal	44CC0	44CC000
1601	Laboratory	CRP	Numeric	C reactive protein abnormal	44CC1	44CC100
1602	Laboratory	CRP	Numeric	Serum C reactive protein level	44CS.	44CS.00
1603	Laboratory	Dyastolic blood pressure	Numeric	O/E - Diastolic BP reading	246A.	246A.00
1604	Laboratory	eGFR	Numeric	GFR calculated abbreviatd MDRD	451E.	451E.00
1605	Laboratory	Haemoglobin	Numeric	Haemoglobin estimation	423..	423..00
1606	Laboratory	Haemoglobin	Numeric	Hb estimation	423..	423..11
1607	Laboratory	Haemoglobin	Numeric	Haemoglobin not estimated	4231.	4231.00
1608	Laboratory	Haemoglobin	Numeric	Haemoglobin requested	4232.	4232.00
1609	Laboratory	Haemoglobin	Numeric	Haemoglobin - sample sent	4233.	4233.00
1610	Laboratory	Haemoglobin	Numeric	Haemoglobin very low	4234.	4234.00
1611	Laboratory	Haemoglobin	Numeric	Haemoglobin low	4235.	4235.00
1612	Laboratory	Haemoglobin	Numeric	Haemoglobin borderline low	4236.	4236.00
1613	Laboratory	Haemoglobin	Numeric	Haemoglobin normal	4237.	4237.00
1614	Laboratory	Haemoglobin	Numeric	Haemoglobin borderline high	4238.	4238.00
1615	Laboratory	Haemoglobin	Numeric	Haemoglobin high	4239.	4239.00
1616	Laboratory	Haemoglobin	Numeric	Haemoglobin very high	423A.	423A.00
1617	Laboratory	Haemoglobin	Numeric	Haemoglobin abnormal	423B.	423B.00
1618	Laboratory	Haemoglobin	Numeric	Haemoglobin H inclusion	423C.	423C.00
1619	Laboratory	Haemoglobin	Numeric	Haemoglobin estimation NOS	423Z.	423Z.00
1620	Laboratory	HbA1c	Numeric	HbA1 - diabetic control	42c..	42c..00
1621	Laboratory	HbA1c	Numeric	HbA1 < 7% - good control	42c0.	42c0.00
1622	Laboratory	HbA1c	Numeric	HbA1 7 - 10% - borderlne contr	42c1.	42c1.00
1623	Laboratory	HbA1c	Numeric	HbA1 > 10% - bad control	42c2.	42c2.00
1624	Laboratory	HbA1c	Numeric	HbA1 level (DCCT aligned)	42c3.	42c3.00
1625	Laboratory	HbA1c	Numeric	Hb. A1C - diabetic control	42W..	42W..00
1626	Laboratory	HbA1c	Numeric	Glycosylated Hb	42W..	42W..11
1627	Laboratory	HbA1c	Numeric	Glycated haemoglobin	42W..	42W..12
1628	Laboratory	HbA1c	Numeric	Hb. A1C < 7% - good control	42W1.	42W1.00
1629	Laboratory	HbA1c	Numeric	Hb. A1C 7-10% - borderline	42W2.	42W2.00
1630	Laboratory	HbA1c	Numeric	Hb. A1C > 10% - bad control	42W3.	42W3.00
1631	Laboratory	HbA1c	Numeric	HbA1c level (DCCT aligned)	42W4.	42W4.00
1632	Laboratory	HbA1c	Numeric	HbA1c levl - IFCC standardised	42W5.	42W5.00
1633	Laboratory	HbA1c	Numeric	Hb. A1C - diabetic control NOS	42WZ.	42WZ.00
1634	Laboratory	HbA1c	Numeric	Haemoglobin A1c level	44TB.	44TB.00
1635	Laboratory	HbA1c	Numeric	HbA1c (diagnostic refrn range)	44TB0	44TB000
1636	Laboratory	HbA1c	Numeric	HbA1c (monitoring ranges)	44TB1	44TB100
1637	Laboratory	HbA1c	Numeric	Haemoglobin A1 level	44TC.	44TC.00
1638	Laboratory	HbA1c	Numeric	Fructosamine level	44TD.	44TD.00
1639	Laboratory	HbA1c	Numeric	Total glycosylated Hb level	44TL.	44TL.00
1640	Laboratory	HbA1c	Numeric	Serum fructosamine	44Z1.	44Z1.00
1641	Laboratory	HbA1c	Numeric	Corrected fructosamine	44Z10	44Z1000
1642	Laboratory	HDL	Numeric	Serum HDL cholesterol level	44P5.	44P5.00
1643	Laboratory	Microalbuminuria	Numeric	24 hour urine protein output	467A.	467A.00
1644	Laboratory	Microalbuminuria	Numeric	Urine protein level	467E.	467E.00
1645	Laboratory	Microalbuminuria	Numeric	Random urine protein level	467H.	467H.00
1646	Laboratory	Microalbuminuria	Numeric	Urine total protein	46N3.	46N3.00
1647	Laboratory	Microalbuminuria	Numeric	Urine albumin	46N4.	46N4.00
1648	Laboratory	Microalbuminuria	Numeric	24 hr urine protein excre test	46N5.	46N5.00
1649	Laboratory	Microalbuminuria	Numeric	24 hour urine albumin output	46N6.	46N6.00
1650	Laboratory	Microalbuminuria	Numeric	Urine protein/creatinine index	46N7.	46N7.00
1651	Laboratory	Microalbuminuria	Numeric	Urine albumin:creatinine ratio	46TC.	46TC.00
1652	Laboratory	Microalbuminuria	Numeric	Urine microalb:creatnine ratio	46TD.	46TD.00
1653	Laboratory	Microalbuminuria	Numeric	Urine microalbumin	46W..	46W..00
1654	Laboratory	Microalbuminuria	Numeric	Urine microalbumin positive	46W0.	46W0.00
1655	Laboratory	Microalbuminuria	Numeric	Urine microalbumin negative	46W1.	46W1.00
1656	Laboratory	Microalbuminuria	Numeric	Microalbumin excretion rate	46W2.	46W2.00
1657	Laboratory	Systolic blood pressure	Numeric	O/E - Systolic BP reading	2469.	2469.00
1658	Laboratory	Uric acid	Numeric	Blood urate	44K..	44K..00
1659	Laboratory	Uric acid	Numeric	Serum uric acid	44K..	44K..11
1660	Laboratory	Uric acid	Numeric	Blood urate normal	44K1.	44K1.00
1661	Laboratory	Uric acid	Numeric	Blood urate raised	44K2.	44K2.00
1662	Laboratory	Uric acid	Numeric	Hyperuricaemia	44K2.	44K2.11
1663	Laboratory	Uric acid	Numeric	Blood urate level borderline	44K3.	44K3.00
1664	Laboratory	Uric acid	Numeric	Blood urate abnormal	44K4.	44K4.00
1665	Laboratory	Uric acid	Numeric	Serum urate level	44K5.	44K5.00
1666	Laboratory	Uric acid	Numeric	Plasma urate level	44K6.	44K6.00
1667	Laboratory	Uric acid	Numeric	Blood urate NOS	44KZ.	44KZ.00
1668	Laboratory	Urine protein	Numeric	Urine protein test	467..	467..00
1669	Laboratory	Urine protein	Numeric	Urine protein test not done	4671.	4671.00
1670	Laboratory	Urine protein	Numeric	Urine protein test negative	4672.	4672.00
1671	Laboratory	Urine protein	Numeric	Urine protein test = trace	4673.	4673.00
1672	Laboratory	Urine protein	Numeric	Urine protein test = +	4674.	4674.00
1673	Laboratory	Urine protein	Numeric	Urine protein test = ++	4675.	4675.00
1674	Laboratory	Urine protein	Numeric	Urine protein test = +++	4676.	4676.00
1675	Laboratory	Urine protein	Numeric	Urine protein test = ++++	4677.	4677.00
1676	Laboratory	Urine protein	Numeric	Proteinuria	4678.	4678.00
1677	Laboratory	Urine protein	Numeric	Urine dipstick for protein	4679.	4679.00
1678	Laboratory	Urine protein	Numeric	24 hour urine protein output	467A.	467A.00
1679	Laboratory	Urine protein	Numeric	Urine collagen level	467B.	467B.00
1680	Laboratory	Urine protein	Numeric	Urine myoglobin level	467C.	467C.00
1681	Laboratory	Urine protein	Numeric	Urine methaemalbumin level	467D.	467D.00
1682	Laboratory	Urine protein	Numeric	Urine protein level	467E.	467E.00
1683	Laboratory	Urine protein	Numeric	Urine beta 2 microglobulin lev	467F.	467F.00
1684	Laboratory	Urine protein	Numeric	24hr urine paraprotein output	467G.	467G.00
1685	Laboratory	Urine protein	Numeric	Random urine protein level	467H.	467H.00
1686	Laboratory	Urine protein	Numeric	Urine protein test NOS	467Z.	467Z.00
1687	Laboratory	Urine protein	Numeric	Urine protein	46N..	46N..00
1688	Laboratory	Urine protein	Numeric	Urine protein normal	46N1.	46N1.00
1689	Laboratory	Urine protein	Numeric	Urine protein abnormal	46N2.	46N2.00
1690	Laboratory	Urine protein	Numeric	Urine total protein	46N3.	46N3.00
1691	Laboratory	Urine protein	Numeric	Urine albumin	46N4.	46N4.00
1692	Laboratory	Urine protein	Numeric	24 hr urine protein excre test	46N5.	46N5.00
1693	Laboratory	Urine protein	Numeric	24 hour urine albumin output	46N6.	46N6.00
1694	Laboratory	Urine protein	Numeric	Urine protein/creatinine index	46N7.	46N7.00
1695	Laboratory	Urine protein	Numeric	Urine microalbumin profile	46N8.	46N8.00
1696	Laboratory	Urine protein	Numeric	Urine retinol bind protein lev	46N9.	46N9.00
1697	Laboratory	Urine protein	Numeric	Retinol bind protein excretn	46NA.	46NA.00
1698	Laboratory	Urine protein	Numeric	Retin bind protein crea ratio	46NB.	46NB.00
1699	Laboratory	Urine protein	Numeric	Urine protein NOS	46NZ.	46NZ.00
1700	Lifestyle	Smoking	1_Non-smoker	Never smoked tobacco	1371.	1371.00
1701	Lifestyle	Smoking	1_Non-smoker	Non-smoker	1371.	1371.11
1702	Lifestyle	Smoking	3_Light smoker	Trivial smoker - < 1 cig/day	1372.	1372.00
1703	Lifestyle	Smoking	3_Light smoker	Occasional smoker	1372.	1372.11
1704	Lifestyle	Smoking	3_Light smoker	Light smoker - 1-9 cigs/day	1373.	1373.00
1705	Lifestyle	Smoking	4_Moderate smoker	Moderate smoker - 10-19 cigs/d	1374.	1374.00
1706	Lifestyle	Smoking	5_Heavy smoker	Heavy smoker - 20-39 cigs/day	1375.	1375.00
1707	Lifestyle	Smoking	5_Heavy smoker	Very heavy smoker - 40+cigs/d	1376.	1376.00
1708	Lifestyle	Smoking	2_Ex-smoker	Ex-trivial smoker (<1/day)	1377.	1377.00
1709	Lifestyle	Smoking	2_Ex-smoker	Ex-light smoker (1-9/day)	1378.	1378.00
1710	Lifestyle	Smoking	2_Ex-smoker	Ex-moderate smoker (10-19/day)	1379.	1379.00
1711	Lifestyle	Smoking	0_Smoking NOS	Pipe tobacco consumption	137a.	137a.00
1712	Lifestyle	Smoking	0_Smoking_NOS	Pipe tobacco consumption	137a.	137a.00
1713	Lifestyle	Smoking	2_Ex-smoker	Ex-heavy smoker (20-39/day)	137A.	137A.00
1714	Lifestyle	Smoking	0_Smoking NOS	Ready to stop smoking	137b.	137b.00
1715	Lifestyle	Smoking	0_Smoking NOS	Ready to stop smoking	137b.	137b.00
1716	Lifestyle	Smoking	0_Smoking_NOS	Ready to stop smoking	137b.	137b.00
1717	Lifestyle	Smoking	2_Ex-smoker	Ex-very heavy smoker (40+/day)	137B.	137B.00
1718	Lifestyle	Smoking	0_Smoking NOS	Thinking about stop smoking	137c.	137c.00
1719	Lifestyle	Smoking	0_Smoking_NOS	Thinking about stop smoking	137c.	137c.00
1720	Lifestyle	Smoking	0_Smoking NOS	Keeps trying to stop smoking	137C.	137C.00
1721	Lifestyle	Smoking	0_Smoking_NOS	Keeps trying to stop smoking	137C.	137C.00
1722	Lifestyle	Smoking	0_Smoking NOS	Not interested in stop smoking	137d.	137d.00
1723	Lifestyle	Smoking	0_Smoking_NOS	Not interested in stop smoking	137d.	137d.00
1724	Lifestyle	Smoking	0_Smoking NOS	Admitted tobacco cons untrue ?	137D.	137D.00
1725	Lifestyle	Smoking	0_Smoking_NOS	Admitted tobacco cons untrue ?	137D.	137D.00
1726	Lifestyle	Smoking	0_Smoking NOS	Smoking restarted	137e.	137e.00
1727	Lifestyle	Smoking	0_Smoking_NOS	Smoking restarted	137e.	137e.00
1728	Lifestyle	Smoking	0_Smoking NOS	Tobacco consumption unknown	137E.	137E.00
1729	Lifestyle	Smoking	0_Smoking NOS	Reason for restarting smoking	137f.	137f.00
1730	Lifestyle	Smoking	0_Smoking_NOS	Reason for restarting smoking	137f.	137f.00
1731	Lifestyle	Smoking	2_Ex-smoker	Ex-smoker - amount unknown	137F.	137F.00
1732	Lifestyle	Smoking	0_Smoking NOS	Cigarette pack-years	137g.	137g.00
1733	Lifestyle	Smoking	0_Smoking_NOS	Cigarette pack-years	137g.	137g.00
1734	Lifestyle	Smoking	0_Smoking NOS	Trying to give up smoking	137G.	137G.00
1735	Lifestyle	Smoking	0_Smoking_NOS	Trying to give up smoking	137G.	137G.00
1736	Lifestyle	Smoking	0_Smoking NOS	Min from wake to 1st tobac con	137h.	137h.00
1737	Lifestyle	Smoking	0_Smoking_NOS	Min from wake to 1st tobac con	137h.	137h.00
1738	Lifestyle	Smoking	0_Smoking NOS	Pipe smoker	137H.	137H.00
1739	Lifestyle	Smoking	0_Smoking_NOS	Pipe smoker	137H.	137H.00
1740	Lifestyle	Smoking	2_Ex-smoker	Ex-tobacco chewer	137i.	137i.00
1741	Lifestyle	Smoking	1_Non-smoker	Passive smoker	137I.	137I.00
1742	Lifestyle	Smoking	Non-smoker	Exposed to tobacco smoke -home	137I0	137I000
1743	Lifestyle	Smoking	1_Non-smoker	Exposed to tobacco smoke -home	137I0	137I000
1744	Lifestyle	Smoking	2_Ex-smoker	Ex-cigarette smoker	137j.	137j.00
1745	Lifestyle	Smoking	0_Smoking NOS	Cigar smoker	137J.	137J.00
1746	Lifestyle	Smoking	0_Smoking_NOS	Cigar smoker	137J.	137J.00
1747	Lifestyle	Smoking	0_Smoking NOS	Refusal to give smoking status	137k.	137k.00
1748	Lifestyle	Smoking	2_Ex-smoker	Stopped smoking	137K.	137K.00
1749	Lifestyle	Smoking	2_Ex-smoker	Recently stopped smoking	137K0	137K000
1750	Lifestyle	Smoking	2_Ex-smoker	Ex roll-up cigarette smoker	137l.	137l.00
1751	Lifestyle	Smoking	1_Non-smoker	Current non-smoker	137L.	137L.00
1752	Lifestyle	Smoking	0_Smoking NOS	Failed attempt to stop smoking	137m.	137m.00
1753	Lifestyle	Smoking	0_Smoking_NOS	Failed attempt to stop smoking	137m.	137m.00
1754	Lifestyle	Smoking	0_Smoking NOS	Rolls own cigarettes	137M.	137M.00
1755	Lifestyle	Smoking	0_Smoking_NOS	Rolls own cigarettes	137M.	137M.00
1756	Lifestyle	Smoking	1_Non-smoker	Total time smoked	137n.	137n.00
1757	Lifestyle	Smoking	2_Ex-smoker	Ex pipe smoker	137N.	137N.00
1758	Lifestyle	Smoking	0_Smoking NOS	Waterpipe tobacco consumption	137o.	137o.00
1759	Lifestyle	Smoking	2_Ex-smoker	Ex cigar smoker	137O.	137O.00
1760	Lifestyle	Smoking	0_Smoking NOS	Cigarette smoker	137P.	137P.00
1761	Lifestyle	Smoking	0_Smoking_NOS	Cigarette smoker	137P.	137P.00
1762	Lifestyle	Smoking	0_Smoking NOS	Smoker	137P.	137P.11
1763	Lifestyle	Smoking	0_Smoking_NOS	Smoker	137P.	137P.11
1764	Lifestyle	Smoking	0_Smoking NOS	Smoking started	137Q.	137Q.00
1765	Lifestyle	Smoking	0_Smoking_NOS	Smoking started	137Q.	137Q.00
1766	Lifestyle	Smoking	0_Smoking NOS	Smoking restarted	137Q.	137Q.11
1767	Lifestyle	Smoking	0_Smoking_NOS	Smoking restarted	137Q.	137Q.11
1768	Lifestyle	Smoking	0_Smoking NOS	Current smoker	137R.	137R.00
1769	Lifestyle	Smoking	0_Smoking_NOS	Current smoker	137R.	137R.00
1770	Lifestyle	Smoking	2_Ex-smoker	Ex smoker	137S.	137S.00
1771	Lifestyle	Smoking	2_Ex-smoker	Date ceased smoking	137T.	137T.00
1772	Lifestyle	Smoking	0_Smoking NOS	Smoking reduced	137V.	137V.00
1773	Lifestyle	Smoking	0_Smoking_NOS	Smoking reduced	137V.	137V.00
1774	Lifestyle	Smoking	0_Smoking NOS	Cigarette consumption	137X.	137X.00
1775	Lifestyle	Smoking	0_Smoking_NOS	Cigarette consumption	137X.	137X.00
1776	Lifestyle	Smoking	0_Smoking NOS	Cigar consumption	137Y.	137Y.00
1777	Lifestyle	Smoking	0_Smoking_NOS	Cigar consumption	137Y.	137Y.00
1778	Lifestyle	Smoking	0_Smoking NOS	Tobacco consumption NOS	137Z.	137Z.00
1779	Lifestyle	Smoking	0_Smoking_NOS	Tobacco consumption NOS	137Z.	137Z.00
1780	Medications	Hypertension drugs	Binary	Acebutolol Capsules 100 mg	bd2w.	ACCA13
1781	Medications	Hypertension drugs	Binary	Acebutolol Capsules 200 mg	bd2x.	ACCA14
1782	Medications	Hypertension drugs	Binary	Acebutolol Injection 5 mg/1 ml	bd2z.	ACIN15
1783	Medications	Hypertension drugs	Binary	Acebutolol Tablets 400 mg	bd2y.	ACTA16
1784	Medications	Hypertension drugs	Binary	Acepril Tablets 12.5 mg	bi11.	ACTA17
1785	Medications	Hypertension drugs	Binary	Acepril Tablets 25 mg	bi12.	ACTA18
1786	Medications	Hypertension drugs	Binary	Acepril Tablets 25 mg	bi13.	ACTA18
1787	Medications	Hypertension drugs	Binary	Acebutolol And Hydrochlorothiazide Tablets 200 mg + 12.5 mg	bdex.	ACTA18570NEMIS
1788	Medications	Hypertension drugs	Binary	Acepril Tablets 50 mg	bi14.	ACTA19
1789	Medications	Hypertension drugs	Binary	Acepril Tablets 50 mg	bi15.	ACTA19
1790	Medications	Hypertension drugs	Binary	Accuretic Tablets	bi47.	ACTA22351EMIS
1791	Medications	Hypertension drugs	Binary	Accupro Tablets 40 mg	bi49.	ACTA24202EMIS
1792	Medications	Hypertension drugs	Binary	Accupro Tablets 10 mg	bi45.	ACTA8873EGTON
1793	Medications	Hypertension drugs	Binary	Accupro Tablets 20 mg	bi46.	ACTA8874EGTON
1794	Medications	Hypertension drugs	Binary	Accupro Tablets 5 mg	bi44.	ACTA8875EGTON
1795	Medications	Hypertension drugs	Binary	Adizem-Xl M/R capsules 200 mg	bljP.	ADCA11816NEMIS
1796	Medications	Hypertension drugs	Binary	Adalat Capsules 10 mg	bl82.	ADCA46
1797	Medications	Hypertension drugs	Binary	Adalat Capsules 5 mg	bl81.	ADCA47
1798	Medications	Hypertension drugs	Binary	Adalat I C Coronary injection 100 mcg/ml	bl87.	ADCO8575EGTON
1799	Medications	Hypertension drugs	Binary	Adipine Xl M/R tablets 30 mg	bllc.	ADM/19382NEMIS
1800	Medications	Hypertension drugs	Binary	Adipine Xl M/R tablets 60 mg	blld.	ADM/19383NEMIS
1801	Medications	Hypertension drugs	Binary	Adalat La M/R tablets 30 mg	bl8i.	ADM/19822EMIS
1802	Medications	Hypertension drugs	Binary	Adalat La M/R tablets 60 mg	bl8j.	ADM/19823EMIS
1803	Medications	Hypertension drugs	Binary	Adizem-Sr M/R capsules 120 mg	bl5C.	ADM/22255EMIS
1804	Medications	Hypertension drugs	Binary	Adizem-Sr M/R capsules 180 mg	bl5D.	ADM/22256EMIS
1805	Medications	Hypertension drugs	Binary	Adizem-Sr M/R capsules 90 mg	bl5B.	ADM/22258EMIS
1806	Medications	Hypertension drugs	Binary	Adizem-Xl M/R capsules 120 mg	bl5K.	ADM/24027EMIS
1807	Medications	Hypertension drugs	Binary	Adizem-Xl M/R capsules 180 mg	bl5J.	ADM/24028EMIS
1808	Medications	Hypertension drugs	Binary	Adizem-Xl M/R capsules 240 mg	bl5I.	ADM/24029EMIS
1809	Medications	Hypertension drugs	Binary	Adizem-Xl M/R capsules 300 mg	bl5E.	ADM/24030EMIS
1810	Medications	Hypertension drugs	Binary	Adizem-60 M/R tablets 60 mg	bl57.	ADM/24032EMIS
1811	Medications	Hypertension drugs	Binary	Adipine Mr 20 M/R tablets 20 mg	bl8A.	ADM/27060EMIS
1812	Medications	Hypertension drugs	Binary	Adipine Mr 10 M/R tablets 10 mg	bl8B.	ADM/28056EMIS
1813	Medications	Hypertension drugs	Binary	Adizem-Xl Plus M/R capsules	bl5j.	ADM/28787EMIS
1814	Medications	Hypertension drugs	Binary	Adalat La M/R tablets 20 mg	bl8M.	ADM/4NEMIS
1815	Medications	Hypertension drugs	Binary	Adipine LA 60 M/R tablets 60 mg	bll4.	ADM/650NEMIS
1816	Medications	Hypertension drugs	Binary	Adipine LA 30 M/R tablets 30 mg	bll3.	ADM/651NEMIS
1817	Medications	Hypertension drugs	Binary	Adalat Retard Tablets 20 mg	bl83.	ADTA48
1818	Medications	Hypertension drugs	Binary	Adalat Retard 10 Tablets 10 mg	bl84.	ADTA8424EGTON
1819	Medications	Hypertension drugs	Binary	Adizem-Sr M/R tablets 120 mg	bl54.	ADTA9102HILLI
1820	Medications	Hypertension drugs	Binary	Aliskiren Tablets 150 mg	bkFz.	ALTA26380NEMIS
1821	Medications	Hypertension drugs	Binary	Aliskiren Tablets 300 mg	bkFy.	ALTA26382NEMIS
1822	Medications	Hypertension drugs	Binary	Amlodipine Besilate Tablets 5 mg	blb1.	AMTA10145BRIDL
1823	Medications	Hypertension drugs	Binary	Amlodipine Tablets 5 mg	blb1.	AMTA17004NEMIS
1824	Medications	Hypertension drugs	Binary	Amlodipine Tablets 10 mg	blb2.	AMTA17006NEMIS
1825	Medications	Hypertension drugs	Binary	Amlostin Tablets 5 mg	blb5.	AMTA18891NEMIS
1826	Medications	Hypertension drugs	Binary	Amlostin Tablets 10 mg	blb6.	AMTA18892NEMIS
1827	Medications	Hypertension drugs	Binary	Amias Tablets 32 mg	bk79.	AMTA19407NEMIS
1828	Medications	Hypertension drugs	Binary	Amlodipine And Valsartan Tablets 5 mg + 160 mg	bkD2.	AMTA23852NEMIS
1829	Medications	Hypertension drugs	Binary	Amlodipine And Valsartan Tablets 10 mg + 160 mg	bkD3.	AMTA23853NEMIS
1830	Medications	Hypertension drugs	Binary	Ambrisentan Tablets 5 mg	bkGz.	AMTA30126NEMIS
1831	Medications	Hypertension drugs	Binary	Ambrisentan Tablets 10 mg	bkGy.	AMTA30128NEMIS
1832	Medications	Hypertension drugs	Binary	Amias Tablets 16 mg	bk78.	AMTA31816EMIS
1833	Medications	Hypertension drugs	Binary	Amias Tablets 2 mg	bk75.	AMTA31817EMIS
1834	Medications	Hypertension drugs	Binary	Amias Tablets 4 mg	bk76.	AMTA31818EMIS
1835	Medications	Hypertension drugs	Binary	Amias Tablets 8 mg	bk77.	AMTA31819EMIS
1836	Medications	Hypertension drugs	Binary	Amlodipine Besilate Tablets 10 mg	blb2.	AMTA9080EMIS
1837	Medications	Hypertension drugs	Binary	Angiopine Capsules 5 mg	bl8f.	ANCA10522BRIDL
1838	Medications	Hypertension drugs	Binary	Angiopine Capsules 10 mg	bl8g.	ANCA10524BRIDL
1839	Medications	Hypertension drugs	Binary	Angiopine M/R tablets 20 mg	bl8m.	ANM/25441EMIS
1840	Medications	Hypertension drugs	Binary	Angitil Sr 90 M/R capsules 90 mg	bl5R.	ANM/26808EMIS
1841	Medications	Hypertension drugs	Binary	Angitil Sr 120 M/R capsules 120 mg	bl5S.	ANM/26810EMIS
1842	Medications	Hypertension drugs	Binary	Angitil Sr 180 M/R capsules 180 mg	bl5U.	ANM/26917EMIS
1843	Medications	Hypertension drugs	Binary	Angeze Sr M/R capsules 40 mg	bl3Q.	ANM/29351EMIS
1844	Medications	Hypertension drugs	Binary	Angeze Sr M/R capsules 60 mg	bl3O.	ANM/29352EMIS
1845	Medications	Hypertension drugs	Binary	Angiopine 40 La M/R tablets 40 mg	bl8G.	ANM/30194EMIS
1846	Medications	Hypertension drugs	Binary	Angiozem Cr 90 M/R tablets 90 mg	bl5k.	ANM/30196EMIS
1847	Medications	Hypertension drugs	Binary	Angiozem Cr 120 M/R tablets 120 mg	bl5m.	ANM/30198EMIS
1848	Medications	Hypertension drugs	Binary	Angiopine M/R tablets 10 mg	bl8P.	ANM/31403EMIS
1849	Medications	Hypertension drugs	Binary	Angitil Xl 240 M/R capsules 240 mg	bl5x.	ANM/32893EMIS
1850	Medications	Hypertension drugs	Binary	Angitil Xl 300 M/R capsules 300 mg	bl5y.	ANM/32895EMIS
1851	Medications	Hypertension drugs	Binary	Angitak Spray 1.25 mg/dose	bl2B.	ANSP214NEMIS
1852	Medications	Hypertension drugs	Binary	Angilol Tablets 10 mg	bd15.	ANTA171
1853	Medications	Hypertension drugs	Binary	Angilol Tablets 40 mg	bd16.	ANTA172
1854	Medications	Hypertension drugs	Binary	Antipressan Tablets 25 mg	bd3l.	ANTA24239EMIS
1855	Medications	Hypertension drugs	Binary	Angitate Tablets 10 mg	bl3A.	ANTA24268EMIS
1856	Medications	Hypertension drugs	Binary	Angitate Tablets 20 mg	bl3B.	ANTA24269EMIS
1857	Medications	Hypertension drugs	Binary	Angitate Tablets 40 mg	bl3C.	ANTA24270EMIS
1858	Medications	Hypertension drugs	Binary	Angeze Tablets 10 mg	bl3D.	ANTA26307EMIS
1859	Medications	Hypertension drugs	Binary	Angeze Tablets 20 mg	bl3E.	ANTA26308EMIS
1860	Medications	Hypertension drugs	Binary	Angeze Tablets 40 mg	bl3F.	ANTA26309EMIS
1861	Medications	Hypertension drugs	Binary	Antipressan Tablets 100 mg	bd3b.	ANTA8445EGTON
1862	Medications	Hypertension drugs	Binary	Antipressan Tablets 50 mg	bd3a.	ANTA8446EGTON
1863	Medications	Hypertension drugs	Binary	Angiozem Tablets 60 mg	bl56.	ANTA8816EGTON
1864	Medications	Hypertension drugs	Binary	Aprinox Tablets 2.5 mg	b213.	APTA192
1865	Medications	Hypertension drugs	Binary	Aprinox Tablets 5 mg	b214.	APTA193
1866	Medications	Hypertension drugs	Binary	Apsolol Tablets 10 mg	bd19.	APTA200
1867	Medications	Hypertension drugs	Binary	Apsolol Tablets 40 mg	bd1a.	APTA201
1868	Medications	Hypertension drugs	Binary	Apsolox Tablets 160 mg	bd88.	APTA202
1869	Medications	Hypertension drugs	Binary	Apsolox Tablets 20 mg	bd85.	APTA203
1870	Medications	Hypertension drugs	Binary	Apsolox Tablets 40 mg	bd86.	APTA204
1871	Medications	Hypertension drugs	Binary	Apsolox Tablets 80 mg	bd87.	APTA205
1872	Medications	Hypertension drugs	Binary	Aprovel Tablets 150 mg	bk55.	APTA31570EMIS
1873	Medications	Hypertension drugs	Binary	Aprovel Tablets 300 mg	bk56.	APTA31571EMIS
1874	Medications	Hypertension drugs	Binary	Aprovel Tablets 75 mg	bk54.	APTA31572EMIS
1875	Medications	Hypertension drugs	Binary	Apsolol Tablets 80 mg	bd1b.	APTA4494NEMIS
1876	Medications	Hypertension drugs	Binary	Apsolol Tablets 160 mg	bd1c.	APTA4495NEMIS
1877	Medications	Hypertension drugs	Binary	Arbralene Tablets 100 mg	bd6d.	ARTA19746EMIS
1878	Medications	Hypertension drugs	Binary	Arbralene Tablets 50 mg	bd6c.	ARTA19747EMIS
1879	Medications	Hypertension drugs	Binary	Atenolol Solution for injection 500 micrograms/ml, 10 ml ampoule	bd3y.	ATIN4611
1880	Medications	Hypertension drugs	Binary	Atenolol Syrup Sugar Free 25 mg/5 ml	bd3x.	ATSY4612
1881	Medications	Hypertension drugs	Binary	Atenix-100 Tablets 100 mg	bd3g.	ATTA10518BRIDL
1882	Medications	Hypertension drugs	Binary	Atenolol Tablets 25 mg	bd3j.	ATTA10910BRIDL
1883	Medications	Hypertension drugs	Binary	Atenixco 100 Tablets	bdep.	ATTA10EGTON
1884	Medications	Hypertension drugs	Binary	Atenolol Tablets 100 mg	bd36.	ATTA230
1885	Medications	Hypertension drugs	Binary	Atenolol Tablets 50 mg	bd35.	ATTA231
1886	Medications	Hypertension drugs	Binary	Atenix 25 Tablets 25 mg	bd3z.	ATTA27489EMIS
1887	Medications	Hypertension drugs	Binary	Atenixco 50 Tablets 12.5 mg	bdeo.	ATTA4EGTON
1888	Medications	Hypertension drugs	Binary	Atenixco 50 Tablets	bdeo.	ATTA7EGTON
1889	Medications	Hypertension drugs	Binary	Atenix-50 Tablets 50 mg	bd3f.	ATTA9195BRIDL
1890	Medications	Hypertension drugs	Binary	Azilsartan Medoxomil Tablets 20 mg	bkJ2.	AZTA72356NEMIS
1891	Medications	Hypertension drugs	Binary	Azilsartan Medoxomil Tablets 40 mg	bkJ4.	AZTA72358NEMIS
1892	Medications	Hypertension drugs	Binary	Azilsartan Medoxomil Tablets 80 mg	bkJ6.	AZTA72359NEMIS
1893	Medications	Hypertension drugs	Binary	THIAZIDE DIURETICS	b2...	b2...00
1894	Medications	Hypertension drugs	Binary	BENDROFLUMETHIAZIDE	b21..	b21..00
1895	Medications	Hypertension drugs	Binary	BENDROFLUAZIDE	b21..	b21..11
1896	Medications	Hypertension drugs	Binary	BENDROFLUMETHIAZIDE 2.5mg tabs	b211.	b211.00
1897	Medications	Hypertension drugs	Binary	BENDROFLUAZIDE 2.5mg tablets	b211.	b211.11
1898	Medications	Hypertension drugs	Binary	BENDROFLUMETHIAZIDE 5mg tablet	b212.	b212.00
1899	Medications	Hypertension drugs	Binary	BENDROFLUAZIDE 5mg tablets	b212.	b212.11
1900	Medications	Hypertension drugs	Binary	APRINOX 2.5mg tablets	b213.	b213.00
1901	Medications	Hypertension drugs	Binary	APRINOX 5mg tablets	b214.	b214.00
1902	Medications	Hypertension drugs	Binary	*BERKOZIDE 2.5mg tablets	b215.	b215.00
1903	Medications	Hypertension drugs	Binary	*BERKOZIDE 5mg tablets	b216.	b216.00
1904	Medications	Hypertension drugs	Binary	*CENTYL 2.5mg tablets	b217.	b217.00
1905	Medications	Hypertension drugs	Binary	*CENTYL 5mg tablets	b218.	b218.00
1906	Medications	Hypertension drugs	Binary	NEO-NACLEX 5mg tablets	b219.	b219.00
1907	Medications	Hypertension drugs	Binary	*URIZIDE 5mg tablets	b21a.	b21a.00
1908	Medications	Hypertension drugs	Binary	*NEO-BENDROMAX 2.5mg tablets	b21A.	b21A.00
1909	Medications	Hypertension drugs	Binary	NEO-NACLEX 2.5mg tablets	b21b.	b21b.00
1910	Medications	Hypertension drugs	Binary	*NEO-BENDROMAX 5mg tablets	b21B.	b21B.00
1911	Medications	Hypertension drugs	Binary	CHLOROTHIAZIDE	b22..	b22..00
1912	Medications	Hypertension drugs	Binary	*SALURIC 500mg tablets	b221.	b221.00
1913	Medications	Hypertension drugs	Binary	DIURIL 250mg/5mL oral susp	b222.	b222.00
1914	Medications	Hypertension drugs	Binary	CHLOROTHIAZIDE 250mg/5mL susp	b22y.	b22y.00
1915	Medications	Hypertension drugs	Binary	*CHLOROTHIAZIDE 500mg tablets	b22z.	b22z.00
1916	Medications	Hypertension drugs	Binary	CHLORTALIDONE	b23..	b23..00
1917	Medications	Hypertension drugs	Binary	CHLORTHALIDONE	b23..	b23..11
1918	Medications	Hypertension drugs	Binary	HYGROTON 50mg tablets	b231.	b231.00
1919	Medications	Hypertension drugs	Binary	*HYGROTON 100mg tablets	b232.	b232.00
1920	Medications	Hypertension drugs	Binary	CHLORTALIDONE 50mg tablets	b23y.	b23y.00
1921	Medications	Hypertension drugs	Binary	CHLORTHALIDONE 50mg tablets	b23y.	b23y.11
1922	Medications	Hypertension drugs	Binary	*CHLORTHALIDONE 100mg tablets	b23z.	b23z.00
1923	Medications	Hypertension drugs	Binary	*CLOPAMIDE [INGRED see bdek]	b24..	b24..00
1924	Medications	Hypertension drugs	Binary	CYCLOPENTHIAZIDE	b25..	b25..00
1925	Medications	Hypertension drugs	Binary	NAVIDREX 500micrograms tablets	b251.	b251.00
1926	Medications	Hypertension drugs	Binary	CYCLOPENTHIAZIDE 500mcg tabs	b25z.	b25z.00
1927	Medications	Hypertension drugs	Binary	HYDROCHLOROTHIAZIDE	b26..	b26..00
1928	Medications	Hypertension drugs	Binary	*ESIDREX 25mg tablets	b261.	b261.00
1929	Medications	Hypertension drugs	Binary	*ESIDREX 50mg tablets	b262.	b262.00
1930	Medications	Hypertension drugs	Binary	*HYDROSALURIC 25mg tablets	b263.	b263.00
1931	Medications	Hypertension drugs	Binary	*HYDROSALURIC 50mg tablets	b264.	b264.00
1932	Medications	Hypertension drugs	Binary	*HYDROCHLOROTHIAZIDE 50mg tabs	b26y.	b26y.00
1933	Medications	Hypertension drugs	Binary	*HYDROCHLOROTHIAZIDE 25mg tabs	b26z.	b26z.00
1934	Medications	Hypertension drugs	Binary	HYDROFLUMETHIAZIDE	b27..	b27..00
1935	Medications	Hypertension drugs	Binary	*HYDRENOX 50mg tablets	b271.	b271.00
1936	Medications	Hypertension drugs	Binary	*HYDROFLUMETHIAZIDE 50mg tabs	b27z.	b27z.00
1937	Medications	Hypertension drugs	Binary	INDAPAMIDE	b28..	b28..00
1938	Medications	Hypertension drugs	Binary	NATRILIX 2.5mg tablets	b281.	b281.00
1939	Medications	Hypertension drugs	Binary	*NINDAXA 2.5mg tablets	b282.	b282.00
1940	Medications	Hypertension drugs	Binary	*NATRAMID 2.5mg tablets	b283.	b283.00
1941	Medications	Hypertension drugs	Binary	*OPUMIDE 2.5mg tablets	b284.	b284.00
1942	Medications	Hypertension drugs	Binary	INDAPAMIDE 1.5mg m/r tablets	b285.	b285.00
1943	Medications	Hypertension drugs	Binary	NATRILIX SR 1.5mg m/r tablets	b286.	b286.00
1944	Medications	Hypertension drugs	Binary	ETHIBIDE XL 1.5mg m/r tablets	b287.	b287.00
1945	Medications	Hypertension drugs	Binary	INDIPAM XL 1.5mg m/r tablets	b288.	b288.00
1946	Medications	Hypertension drugs	Binary	MAPEMID XL 1.5mg m/r tablets	b289.	b289.00
1947	Medications	Hypertension drugs	Binary	INDAPAMIDE 2.5mg tablets	b28z.	b28z.00
1948	Medications	Hypertension drugs	Binary	MEFRUSIDE	b29..	b29..00
1949	Medications	Hypertension drugs	Binary	*BAYCARON 25mg tablets	b291.	b291.00
1950	Medications	Hypertension drugs	Binary	*MEFRUSIDE 25mg tablets	b29z.	b29z.00
1951	Medications	Hypertension drugs	Binary	*METHYCLOTHIAZIDE	b2a..	b2a..00
1952	Medications	Hypertension drugs	Binary	*ENDURON 5mg tablets	b2a1.	b2a1.00
1953	Medications	Hypertension drugs	Binary	*METHYCLOTHIAZIDE 5mg tablets	b2az.	b2az.00
1954	Medications	Hypertension drugs	Binary	METOLAZONE	b2b..	b2b..00
1955	Medications	Hypertension drugs	Binary	*METENIX-5 5mg tablets	b2b1.	b2b1.00
1956	Medications	Hypertension drugs	Binary	*XURET 500micrograms tablets	b2b2.	b2b2.00
1957	Medications	Hypertension drugs	Binary	*METOLAZONE 500mcg tablets	b2b3.	b2b3.00
1958	Medications	Hypertension drugs	Binary	*METOLAZONE 5mg tablets	b2bz.	b2bz.00
1959	Medications	Hypertension drugs	Binary	POLYTHIAZIDE	b2c..	b2c..00
1960	Medications	Hypertension drugs	Binary	*NEPHRIL 1mg tablets	b2c1.	b2c1.00
1961	Medications	Hypertension drugs	Binary	*POLYTHIAZIDE 1mg tablets	b2cz.	b2cz.00
1962	Medications	Hypertension drugs	Binary	XIPAMIDE	b2d..	b2d..00
1963	Medications	Hypertension drugs	Binary	DIUREXAN 20mg tablets	b2d1.	b2d1.00
1964	Medications	Hypertension drugs	Binary	XIPAMIDE 20mg tablets	b2dz.	b2dz.00
1965	Medications	Hypertension drugs	Binary	Baycaron Tablets 25 mg	b291.	BATA274
1966	Medications	Hypertension drugs	Binary	BETA-ADRENOCEPTOR BLOCKERS	bd...	bd...00
1967	Medications	Hypertension drugs	Binary	PROPRANOLOL HYDROCHLORIDE	bd1..	bd1..00
1968	Medications	Hypertension drugs	Binary	PROPRANOLOL 10mg tablets	bd11.	bd11.00
1969	Medications	Hypertension drugs	Binary	PROPRANOLOL 40mg tablets	bd12.	bd12.00
1970	Medications	Hypertension drugs	Binary	PROPRANOLOL 80mg tablets	bd13.	bd13.00
1971	Medications	Hypertension drugs	Binary	PROPRANOLOL 160mg tablets	bd14.	bd14.00
1972	Medications	Hypertension drugs	Binary	*ANGILOL 10mg tablets	bd15.	bd15.00
1973	Medications	Hypertension drugs	Binary	*ANGILOL 40mg tablets	bd16.	bd16.00
1974	Medications	Hypertension drugs	Binary	*ANGILOL 80mg tablets	bd17.	bd17.00
1975	Medications	Hypertension drugs	Binary	*ANGILOL 160mg tablets	bd18.	bd18.00
1976	Medications	Hypertension drugs	Binary	*APSOLOL 10mg tablets	bd19.	bd19.00
1977	Medications	Hypertension drugs	Binary	*APSOLOL 40mg tablets	bd1a.	bd1a.00
1978	Medications	Hypertension drugs	Binary	*PROPANIX 10mg tablets	bd1A.	bd1A.00
1979	Medications	Hypertension drugs	Binary	*APSOLOL 80mg tablets	bd1b.	bd1b.00
1980	Medications	Hypertension drugs	Binary	*PROPANIX 40mg tablets	bd1B.	bd1B.00
1981	Medications	Hypertension drugs	Binary	*APSOLOL 160mg tablets	bd1c.	bd1c.00
1982	Medications	Hypertension drugs	Binary	*PROPANIX 80mg tablets	bd1C.	bd1C.00
1983	Medications	Hypertension drugs	Binary	*BEDRANOL 10mg tablets	bd1d.	bd1d.00
1984	Medications	Hypertension drugs	Binary	*PROPANIX 160mg tablets	bd1D.	bd1D.00
1985	Medications	Hypertension drugs	Binary	*BEDRANOL 40mg tablets	bd1e.	bd1e.00
1986	Medications	Hypertension drugs	Binary	*PROPANIX SR 160mg m/r caps	bd1E.	bd1E.00
1987	Medications	Hypertension drugs	Binary	*BEDRANOL 80mg tablets	bd1f.	bd1f.00
1988	Medications	Hypertension drugs	Binary	*BETADUR CR 160mg m/r tablets	bd1F.	bd1F.00
1989	Medications	Hypertension drugs	Binary	BEDRANOL SR 160mg m/r capsules	bd1g.	bd1g.00
1990	Medications	Hypertension drugs	Binary	BETA-PROGRANE 160mg m/r caps	bd1G.	bd1G.00
1991	Medications	Hypertension drugs	Binary	*BERKOLOL 10mg tablets	bd1h.	bd1h.00
1992	Medications	Hypertension drugs	Binary	PROPRANOLOL 1mg/1mL injection	bd1H.	bd1H.00
1993	Medications	Hypertension drugs	Binary	*BERKOLOL 40mg tablets	bd1i.	bd1i.00
1994	Medications	Hypertension drugs	Binary	PROPRANOLOL 5mg/5mL syrup	bd1I.	bd1I.00
1995	Medications	Hypertension drugs	Binary	*BERKOLOL 80mg tablets	bd1j.	bd1j.00
1996	Medications	Hypertension drugs	Binary	PROPRANOLOL 50mg/5mL syrup	bd1J.	bd1J.00
1997	Medications	Hypertension drugs	Binary	*BERKOLOL 160mg tablets	bd1k.	bd1k.00
1998	Medications	Hypertension drugs	Binary	*HALF-BETADUR CR 80mg m/r caps	bd1K.	bd1K.00
1999	Medications	Hypertension drugs	Binary	*HALF-INDERAL LA 80mg m/r caps	bd1l.	bd1l.00
[truncated: 3,476 more rows]
