# Supplementary material for: An external validation of models to predict the onset of chronic kidney disease using population-based electronic health records from Salford, UK
Source: BMC Med. 2016 Jul 12;14:104. doi: 10.1186/s12916-016-0650-2 (PMC4940699; doi:10.1186/s12916-016-0650-2)
Supplement: Additional file 2: — R script to test QKidney®. (R 6 kb) [file 12916_2016_650_MOESM2_ESM.r]

QkidneyFemale=function(age,
                       b_CCF,
                       b_cvd,
                       b_nsaid,
                       b_pvd,
                       b_ra,
                       b_renalstones,
                       b_sle,
                       b_treatedhyp,
                       b_type1,
                       b_type2,
                       bmi,
                       ethrisk,
                       fh_kidney,
                       sbp,
                       smoke_cat,
                       town,surv=5)
  
{
  survivor = c(0,0.999198436737061,0.998197913169861,0.996961772441864,0.995605170726776,0.994150519371033)
  
  
  # The conditional arrays 
  
  Iethrisk= c(0,0,0.0297650380606283470000000,0.4355484308510417800000000,0.4023403121262871300000000,0.1510682354063334300000000,-0.7276014058191869700000000,-0.5721584379149783400000000,0.1202074407607906200000000,0.2033300432421270600000000)
  
  Ismoke = c(0,0.1729462730516562200000000,0.2650781109145369800000000,0.2382936894338313600000000,0.3575551750075979800000000)
  
  # Applying the fractional polynomial transforms 
  #  (which includes scaling)                      
  
  dage = age
  dage=dage/10
  age_1 = dage^3
  age_2 = (dage^3)*log(dage)
  dbmi = bmi
  dbmi=dbmi/10
  bmi_1 = dbmi^-2
  bmi_2 = dbmi^-2*log(dbmi)
  dsbp = sbp
  dsbp=dsbp/100
  sbp_1 = dsbp^-2
  sbp_2 = dsbp^-2*log(dsbp)
  
  # Centring the continuous variables 
  
  age_1 = age_1 - 134.033187866210940
  age_2 = age_2 - 218.835433959960940
  bmi_1 = bmi_1 - 0.143204286694527
  bmi_2 = bmi_2 - 0.139157548546791
  sbp_1 = sbp_1 - 0.583845973014832
  sbp_2 = sbp_2 - 0.157089039683342
  town = town - -0.607831299304962
  
  # Start of Sum 
  a=0
  
  # The conditional sums 
  
  a = a + Iethrisk[ethrisk]
  a = a + Ismoke[smoke_cat]
  
  # Sum from continuous values 
  
  a = a + age_1 * 0.0484371529894231380000000
  a = a + age_2 * -0.0176947701133479510000000
  a = a + bmi_1 * 1.1105635237480727000000000
  a = a + bmi_2 * -12.3690966232258340000000000
  a = a + sbp_1 * -2.1086300793705433000000000
  a = a + sbp_2 * -5.6186919081620603000000000
  a = a + town * 0.0292990623642085740000000
  
  #  Sum from boolean values 
  
  a = a + b_CCF * 0.8212875143069400300000000
  a = a + b_cvd * 0.3154860928614339800000000
  a = a + b_nsaid * 0.2632188743293689700000000
  a = a + b_pvd * 0.3010113193737247200000000
  a = a + b_ra * 0.4833725257627346500000000
  a = a + b_renalstones * 0.2396724646518308700000000
  a = a + b_sle * 0.8756342355289874500000000
  a = a + b_treatedhyp * 0.9124721274488373200000000
  a = a + b_type1 * 2.1047508138768976000000000
  a = a + b_type2 * 1.5036808227335385000000000
  a = a + fh_kidney * 0.7566335640404944200000000
  
  # Sum from interaction terms */
  
  a = a + age_1 * b_treatedhyp * -0.0160237949945248210000000
  a = a + age_1 * b_type1 * -0.0315227477366860010000000
  a = a + age_1 * b_type2 * -0.0280393344533675890000000
  a = a + age_2 * b_treatedhyp * 0.0064950068136830665000000
  a = a + age_2 * b_type1 * 0.0123621801957671720000000
  a = a + age_2 * b_type2 * 0.0112916792022569050000000
  
  #/* Calculate the score itself */
  score =  (1 - survivor[surv]^exp(a))
  return (score)
}


QkidneyMale=function(age,
                     b_CCF,
                     b_cvd,
                     b_nsaid,
                     b_pvd,
                     b_ra,
                     b_treatedhyp,
                     b_type1,
                     b_type2,
                     bmi,
                     ethrisk,
                     fh_kidney,
                     sbp,
                     smoke_cat,
                     town,
                     surv=5)
{
  survivor = c(0,0.999482631683350,0.998838543891907,0.997995197772980,0.997083306312561,0.996157050132751)
  
  # The conditional arrays
  
  Iethrisk = c(0,0,0.1503591855029934300000000,0.6943866103945839400000000,0.3024824702548107900000000,0.3642866825390685400000000,                 -0.1882622611530610500000000,0.1607974560923533000000000,0.3066453676549667500000000,0.2851705993387653200000000)
  
  Ismoke = c(0,0.1214425082432345500000000,0.1382410437354289800000000,0.2137214276315931300000000,0.2196760294878585000000000)
  
  
  # Applying the fractional polynomial transforms 
  # (which includes scaling)                   
  
  dage = age
  dage=dage/10
  age_1 = dage^3
  age_2 = (dage^3)*log(dage)
  dbmi = bmi
  dbmi=dbmi/10
  bmi_1 = dbmi^-2
  bmi_2 = dbmi^-2*log(dbmi)
  dsbp = sbp
  dsbp=dsbp/100
  sbp_1 = dsbp^-2
  sbp_2 = dsbp^-.5
  
  # Centring the continuous variables 
  
  age_1 = age_1 - 129.786895751953120
  age_2 = age_2 - 210.509735107421870
  bmi_1 = bmi_1 - 0.138382270932198
  bmi_2 = bmi_2 - 0.136841759085655
  sbp_1 = sbp_1 - 0.551519691944122
  sbp_2 = sbp_2 - 0.861767768859863
  town = town - -0.442225903272629
  
  # Start of Sum 
  a=0
  
  # The conditional sums 
  
  a = a + Iethrisk[ethrisk]
  a = a + Ismoke[smoke_cat]
  
  #  Sum from continuous values 
  
  a = a + age_1 * 0.0372566306865022980000000
  a = a + age_2 * -0.0124595530436500700000000
  a = a + bmi_1 * 4.0321363736131879000000000
  a = a + bmi_2 * -16.7941762226878630000000000
  a = a + sbp_1 * 5.0163247808020985000000000
  a = a + sbp_2 * -14.8269303572075850000000000
  a = a + town * 0.0196103062056626580000000
  
  #  Sum from boolean values 
  
  a = a + b_CCF * 1.0432290439580310000000000
  a = a + b_cvd * 0.3335059339906052400000000
  a = a + b_nsaid * 0.2536071471853483300000000
  a = a + b_pvd * 0.3838631945620650800000000
  a = a + b_ra * 0.3906860206278776100000000
  a = a + b_treatedhyp * 1.0232261464655623000000000
  a = a + b_type1 * 2.5075410232894906000000000
  a = a + b_type2 * 1.8034937790520313000000000
  a = a + fh_kidney * 1.2749066751148557000000000
  
  #  Sum from interaction terms
  
  a = a + age_1 * b_treatedhyp * -0.0259849886240969550000000
  a = a + age_1 * b_type1 * -0.0426774334972716550000000
  a = a + age_1 * b_type2 * -0.0233621962388147270000000
  a = a + age_2 * b_treatedhyp * 0.0109255079387530760000000
  a = a + age_2 * b_type1 * 0.0172196192195575690000000
  a = a + age_2 * b_type2 * 0.0087552424939960610000000
  
  #  Calculate the score itself 
  score = (1 - survivor[surv]^exp(a) )
  return (score)
}
